# Supplementary material for: Bis[(1S,1′S)-1,1′-(4-amino-4H-1,2,4-triazole-3,5-di­yl)diethanol-κN 1]bis­(nitrato-κO)zinc
Source: Acta Crystallogr Sect E Struct Rep Online. 2012 Jan 21;68(Pt 2):m191–2. doi: 10.1107/S1600536812001754 (PMC3274914; doi:10.1107/S1600536812001754)
Supplement: Supplementary file 1 [file e-68-0m191-sup1.cif]

##############################################################################
#                                                                            #
# This CIF contains the data in a paper accepted for publication in          #
# Acta Crystallographica Section E. It conforms to the requirements of       #
# Notes for Authors for Acta Crystallographica Section E, and has been       #
# peer reviewed under the auspices of the IUCr Commission on Journals.       #
#                                                                            #
# Full details of the Crystallographic Information File format               #
# are given in the paper "The Crystallographic Information File (CIF):       #
# a New Standard Archive File for Crystallography" by S. R. Hall, F. H.      #
# Allen and I. D. Brown [Acta Cryst. (1991), A47, 655-685].                  #
#                                                                            #
# The current version of the core CIF dictionary is obtainable from          #
# ftp://ftp.iucr.org/pub/cif_core.dic.                                       #
#                                                                            #
# Software is freely available for graphical display of the structure(s)     #
# in this CIF. For information consult the CIF software page                 #
# http://www.iucr.org/resources/cif/software.                                #
#                                                                            #
# This file may be used for bona fide research purposes within the           #
# scientific community so long as proper attribution is given to the journal # 
# article from which it was obtained.                                        #
#                                                                            #
##############################################################################
data_I
_audit_creation_method     SHELXL-97
_chemical_name_systematic
;
Bis[(1<i>S</i>,1'<i>S</i>)-1,1'-(4-amino-4<i>H</i>-1,2,4-triazole-3,5-
diyl)diethanol-\k<i>N</i>^1^]bis(nitrato-\k<i>O</i>)zinc
;
_chemical_name_common     ?
_chemical_formula_moiety     'C12 H24 N10 O10 Zn'
_chemical_formula_sum     'C12 H24 N10 O10 Zn'
_chemical_formula_iupac     '[Zn (N O3)2 (C6 H12 N4 O2)2]'
_chemical_formula_weight     533.78
_chemical_melting_point     ?
_symmetry_cell_setting     tetragonal
_symmetry_space_group_name_H-M     'P 41 21 2'
_symmetry_space_group_name_Hall     'P 4abw 2nw'
loop_
    _symmetry_equiv_pos_as_xyz
    'x, y, z'
    '-x, -y, z+1/2'
    '-y+1/2, x+1/2, z+1/4'
    'y+1/2, -x+1/2, z+3/4'
    '-x+1/2, y+1/2, -z+1/4'
    'x+1/2, -y+1/2, -z+3/4'
    'y, x, -z'
    '-y, -x, -z+1/2'
_cell_length_a     12.1252(7)
_cell_length_b     12.1252(7)
_cell_length_c     14.6108(17)
_cell_angle_alpha     90.00
_cell_angle_beta     90.00
_cell_angle_gamma     90.00
_cell_volume     2148.1(3)
_cell_formula_units_Z     4
_cell_measurement_reflns_used     7446
_cell_measurement_theta_min     1.67
_cell_measurement_theta_max     27.54
_cell_measurement_temperature     298(2)
_exptl_crystal_description     'needle'
_exptl_crystal_colour     'colourless'
_exptl_crystal_size_max     0.36
_exptl_crystal_size_mid     0.18
_exptl_crystal_size_min     0.12
_exptl_crystal_density_diffrn     1.651
_exptl_crystal_density_meas     ?
_exptl_crystal_density_method     'not measured'
_exptl_crystal_F_000     1104
_exptl_absorpt_coefficient_mu     1.217
_exptl_absorpt_correction_type     multi-scan
_exptl_absorpt_process_details     '(SADABS; Bruker, 2000)'
_exptl_absorpt_correction_T_min     0.767
_exptl_absorpt_correction_T_max     0.862
_exptl_special_details     ?
_diffrn_ambient_temperature     298(2)
_diffrn_radiation_type     MoK\a
_diffrn_radiation_wavelength     0.71073
_diffrn_radiation_source     'fine-focus sealed tube'
_diffrn_radiation_monochromator     graphite
_diffrn_measurement_device_type     'Bruker APEX DUO'
_diffrn_measurement_method     '\f and \w scans'
_diffrn_detector_area_resol_mean     ?
_diffrn_reflns_number     7446
_diffrn_reflns_av_R_equivalents     0.0316
_diffrn_reflns_av_sigmaI/netI     0.0436
_diffrn_reflns_theta_min     2.38
_diffrn_reflns_theta_max     27.54
_diffrn_reflns_theta_full     27.54
_diffrn_measured_fraction_theta_max     0.997
_diffrn_measured_fraction_theta_full     0.997
_diffrn_reflns_limit_h_min     -15
_diffrn_reflns_limit_h_max     9
_diffrn_reflns_limit_k_min     -15
_diffrn_reflns_limit_k_max     13
_diffrn_reflns_limit_l_min     -18
_diffrn_reflns_limit_l_max     12
_diffrn_standards_number     0
_diffrn_standards_interval_count     0
_diffrn_standards_interval_time     ?
_diffrn_standards_decay_%     0
_refine_special_details
;
Refinement of <i>F</i>^2^ against ALL reflections. The weighted <i>R</i>-factor
<i>wR</i> and goodness of fit <i>S</i> are based on <i>F</i>^2^, conventional
<i>R</i>-factors <i>R</i> are based on <i>F</i>, with <i>F</i> set to zero for
negative <i>F</i>^2^. The threshold expression of <i>F</i>^2^ >
\s(<i>F</i>^2^) is used only for calculating <i>R</i>-factors(gt) <i>etc</i>.
and is not relevant to the choice of reflections for refinement.
<i>R</i>-factors based on <i>F</i>^2^ are statistically about twice as large
as those based on <i>F</i>, and <i>R</i>- factors based on ALL data will be
even larger.
;
_reflns_number_total     2463
_reflns_number_gt     2154
_reflns_threshold_expression     I>2sigma(I)
_refine_ls_structure_factor_coef     Fsqd
_refine_ls_matrix_type     full
_refine_ls_R_factor_all     0.0419
_refine_ls_R_factor_gt     0.0325
_refine_ls_wR_factor_gt     0.0834
_refine_ls_wR_factor_ref     0.0884
_refine_ls_goodness_of_fit_ref     1.053
_refine_ls_restrained_S_all     1.063
_refine_ls_number_reflns     2463
_refine_ls_number_parameters     154
_refine_ls_number_restraints     378
_refine_ls_hydrogen_treatment     constr
_refine_ls_weighting_scheme     calc
_refine_ls_weighting_details
         'calc w=1/[\s^2^(Fo^2^)+(0.0455P)^2^+0.2512P] where P=(Fo^2^+2Fc^2^)/3'
_atom_sites_solution_hydrogens     geom
_atom_sites_solution_primary     direct
_atom_sites_solution_secondary     difmap
_refine_ls_shift/su_max     0.001
_refine_ls_shift/su_mean     0.000
_refine_diff_density_max     0.315
_refine_diff_density_min     -0.227
_refine_ls_extinction_method     none
_refine_ls_extinction_coef     ?
_refine_ls_abs_structure_details     'Flack (1983), 993 Friedel pairs'
_refine_ls_abs_structure_Flack     -0.022(15)
loop_
    _atom_type_symbol
    _atom_type_description
    _atom_type_scat_dispersion_real
    _atom_type_scat_dispersion_imag
    _atom_type_scat_source
    'C' 'C' 0.0033 0.0016
                         'International Tables Vol C Tables 4.2.6.8 and 6.1.1.4'
    'H' 'H' 0.0000 0.0000
                         'International Tables Vol C Tables 4.2.6.8 and 6.1.1.4'
    'N' 'N' 0.0061 0.0033
                         'International Tables Vol C Tables 4.2.6.8 and 6.1.1.4'
    'O' 'O' 0.0106 0.0060
                         'International Tables Vol C Tables 4.2.6.8 and 6.1.1.4'
    'Zn' 'Zn' 0.2839 1.4301
                         'International Tables Vol C Tables 4.2.6.8 and 6.1.1.4'
_computing_data_collection     'SMART (Bruker, 2000)'
_computing_cell_refinement     'SAINT-Plus (Bruker, 2000)'
_computing_data_reduction     'SAINT-Plus (Bruker, 2000)'
_computing_structure_solution     'SHELXTL (Sheldrick, 2008)'
_computing_structure_refinement     'SHELXTL (Sheldrick, 2008)'
_computing_molecular_graphics
;
SHELXTL (Sheldrick, 2008) and DIAMOND (Brandenburg & Putz, 2007)
;
_computing_publication_material     'SHELXTL (Sheldrick, 2008)'
loop_
    _atom_site_type_symbol
    _atom_site_label
    _atom_site_fract_x
    _atom_site_fract_y
    _atom_site_fract_z
    _atom_site_U_iso_or_equiv
    _atom_site_adp_type
    _atom_site_calc_flag
    _atom_site_refinement_flags
    _atom_site_occupancy
    _atom_site_symmetry_multiplicity
    _atom_site_disorder_assembly
    _atom_site_disorder_group
    Zn Zn1 0.92340(3) 0.92340(3) 1.0000 0.03222(13) Uani d SU 1 2 . .
    O O1 0.72436(18) 0.90461(18) 0.95521(12) 0.0417(5) Uani d U 1 1 . .
    H H1 0.7021 0.8493 0.9817 0.063 Uiso calc R 1 1 . .
    O O2 1.13628(15) 0.75723(17) 0.67187(13) 0.0336(4) Uani d U 1 1 . .
    H H2 1.1479 0.8235 0.6777 0.050 Uiso calc R 1 1 . .
    O O3 1.09002(17) 0.89583(19) 1.02136(13) 0.0464(5) Uani d U 1 1 . .
    O O4 1.0802(3) 1.0273(3) 1.1173(3) 0.1176(14) Uani d U 1 1 . .
    O O5 1.2371(2) 0.9742(3) 1.0727(2) 0.0758(9) Uani d U 1 1 . .
    N N1 0.91797(19) 0.85483(18) 0.87379(13) 0.0285(5) Uani d U 1 1 . .
    N N2 1.00505(19) 0.81575(19) 0.82025(13) 0.0279(5) Uani d U 1 1 . .
    N N3 0.84957(17) 0.80180(17) 0.74473(15) 0.0271(4) Uani d U 1 1 . .
    N N4 0.7738(2) 0.7823(2) 0.67330(16) 0.0427(6) Uani d U 1 1 . .
    H H4B 0.7928 0.7208 0.6440 0.064 Uiso d R 1 1 . .
    H H4C 0.7753 0.8388 0.6345 0.064 Uiso d R 1 1 . .
    N N5 1.1372(2) 0.9678(2) 1.07029(17) 0.0417(6) Uani d U 1 1 . .
    C C1 0.8266(2) 0.8474(2) 0.82697(16) 0.0273(5) Uani d U 1 1 . .
    C C2 0.9608(2) 0.7841(2) 0.74215(16) 0.0262(5) Uani d U 1 1 . .
    C C3 0.7171(2) 0.8883(2) 0.85876(17) 0.0332(6) Uani d U 1 1 . .
    H H3 0.6595 0.8343 0.8446 0.040 Uiso calc R 1 1 . .
    C C4 0.6903(3) 0.9988(3) 0.8141(2) 0.0467(8) Uani d U 1 1 . .
    H H4D 0.6216 1.0261 0.8377 0.070 Uiso calc R 1 1 . .
    H H4E 0.6844 0.9892 0.7490 0.070 Uiso calc R 1 1 . .
    H H4F 0.7479 1.0507 0.8274 0.070 Uiso calc R 1 1 . .
    C C5 1.0219(2) 0.7390(2) 0.66148(17) 0.0299(6) Uani d U 1 1 . .
    H H5 0.9968 0.7776 0.6063 0.036 Uiso calc R 1 1 . .
    C C6 1.0044(3) 0.6164(3) 0.6482(2) 0.0460(8) Uani d U 1 1 . .
    H H6A 1.0389 0.5934 0.5923 0.069 Uiso calc R 1 1 . .
    H H6B 0.9268 0.6011 0.6452 0.069 Uiso calc R 1 1 . .
    H H6C 1.0363 0.5770 0.6987 0.069 Uiso calc R 1 1 . .
loop_
    _atom_site_aniso_label
    _atom_site_aniso_U_11
    _atom_site_aniso_U_22
    _atom_site_aniso_U_33
    _atom_site_aniso_U_12
    _atom_site_aniso_U_13
    _atom_site_aniso_U_23
    Zn1 0.03548(17) 0.03548(17) 0.02569(18) 0.0024(2) 0.00483(13) -0.00483(13)
    O1 0.0449(12) 0.0468(14) 0.0334(9) -0.0032(10) 0.0117(9) 0.0021(9)
    O2 0.0277(10) 0.0310(11) 0.0420(9) 0.0005(8) 0.0038(8) -0.0056(9)
    O3 0.0380(12) 0.0514(13) 0.0497(10) 0.0025(9) -0.0045(9) -0.0172(9)
    O4 0.0629(19) 0.112(3) 0.178(3) 0.0013(19) -0.005(2) -0.105(3)
    O5 0.0356(15) 0.102(2) 0.0901(18) 0.0029(14) -0.0133(13) -0.0283(17)
    N1 0.0269(11) 0.0310(11) 0.0277(9) 0.0003(10) 0.0016(9) -0.0025(8)
    N2 0.0260(11) 0.0307(11) 0.0269(9) 0.0038(9) -0.0002(8) -0.0031(8)
    N3 0.0242(10) 0.0296(10) 0.0275(8) -0.0036(8) -0.0028(9) -0.0012(9)
    N4 0.0409(14) 0.0495(16) 0.0378(10) -0.0041(11) -0.0161(11) -0.0046(12)
    N5 0.0369(15) 0.0375(14) 0.0508(13) 0.0048(11) -0.0053(11) -0.0062(12)
    C1 0.0282(13) 0.0250(13) 0.0288(10) -0.0015(10) 0.0020(10) 0.0035(10)
    C2 0.0265(11) 0.0248(12) 0.0272(10) -0.0010(9) -0.0026(10) 0.0020(10)
    C3 0.0265(14) 0.0394(15) 0.0336(11) -0.0004(11) 0.0022(10) 0.0016(11)
    C4 0.0406(18) 0.0481(19) 0.0515(16) 0.0162(15) 0.0033(14) 0.0044(15)
    C5 0.0278(13) 0.0339(14) 0.0281(10) 0.0028(11) -0.0015(10) -0.0028(10)
    C6 0.0423(18) 0.0410(18) 0.0546(17) -0.0048(15) 0.0031(15) -0.0171(14)
_geom_special_details
;
All e.s.d.'s (except the e.s.d. in the dihedral angle between two l.s. planes)
are estimated using the full covariance matrix. The cell e.s.d.'s are taken
into account individually in the estimation of e.s.d.'s in distances, angles
and torsion angles; correlations between e.s.d.'s in cell parameters are only
used when they are defined by crystal symmetry. An approximate (isotropic)
treatment of cell e.s.d.'s is used for estimating e.s.d.'s involving l.s.
planes.
;
loop_
    _geom_bond_atom_site_label_1
    _geom_bond_atom_site_label_2
    _geom_bond_site_symmetry_2
    _geom_bond_distance
    _geom_bond_publ_flag
    Zn1 N1 . 2.0239(19) yes
    Zn1 N1 7_557 2.0239(19) yes
    Zn1 O3 . 2.071(2) yes
    Zn1 O3 7_557 2.071(2) yes
    O1 C3 . 1.426(3) ?
    O1 H1 . 0.8200 ?
    O2 C5 . 1.412(3) ?
    O2 H2 . 0.8200 ?
    O3 N5 . 1.265(3) ?
    O4 N5 . 1.212(4) ?
    O5 N5 . 1.215(4) ?
    N1 C1 . 1.305(3) ?
    N1 N2 . 1.397(3) ?
    N2 C2 . 1.318(3) ?
    N3 C1 . 1.352(3) ?
    N3 C2 . 1.366(3) ?
    N3 N4 . 1.410(3) ?
    N4 H4B . 0.8900 ?
    N4 H4C . 0.8900 ?
    C1 C3 . 1.492(4) ?
    C2 C5 . 1.496(4) ?
    C3 C4 . 1.525(4) ?
    C3 H3 . 0.9800 ?
    C4 H4D . 0.9600 ?
    C4 H4E . 0.9600 ?
    C4 H4F . 0.9600 ?
    C5 C6 . 1.514(4) ?
    C5 H5 . 0.9800 ?
    C6 H6A . 0.9600 ?
    C6 H6B . 0.9600 ?
    C6 H6C . 0.9600 ?
loop_
    _geom_angle_atom_site_label_1
    _geom_angle_atom_site_label_2
    _geom_angle_atom_site_label_3
    _geom_angle_site_symmetry_1
    _geom_angle_site_symmetry_3
    _geom_angle
    _geom_angle_publ_flag
    N1 Zn1 N1 . 7_557 143.46(13) yes
    N1 Zn1 O3 . . 95.90(8) yes
    N1 Zn1 O3 7_557 . 104.96(8) yes
    N1 Zn1 O3 . 7_557 104.96(8) yes
    N1 Zn1 O3 7_557 7_557 95.90(8) yes
    O3 Zn1 O3 . 7_557 109.73(13) yes
    C3 O1 H1 . . 109.5 ?
    C5 O2 H2 . . 109.5 ?
    N5 O3 Zn1 . . 114.52(17) ?
    C1 N1 N2 . . 108.94(19) ?
    C1 N1 Zn1 . . 122.26(18) ?
    N2 N1 Zn1 . . 128.68(16) ?
    C2 N2 N1 . . 106.0(2) ?
    C1 N3 C2 . . 107.0(2) ?
    C1 N3 N4 . . 126.3(2) ?
    C2 N3 N4 . . 126.6(2) ?
    N3 N4 H4B . . 109.2 ?
    N3 N4 H4C . . 109.2 ?
    H4B N4 H4C . . 109.5 ?
    O4 N5 O5 . . 120.9(3) ?
    O4 N5 O3 . . 118.2(3) ?
    O5 N5 O3 . . 120.8(3) ?
    N1 C1 N3 . . 108.6(2) ?
    N1 C1 C3 . . 124.7(2) ?
    N3 C1 C3 . . 126.6(2) ?
    N2 C2 N3 . . 109.4(2) ?
    N2 C2 C5 . . 125.9(2) ?
    N3 C2 C5 . . 124.6(2) ?
    O1 C3 C1 . . 107.4(2) ?
    O1 C3 C4 . . 108.4(2) ?
    C1 C3 C4 . . 110.4(2) ?
    O1 C3 H3 . . 110.2 ?
    C1 C3 H3 . . 110.2 ?
    C4 C3 H3 . . 110.2 ?
    C3 C4 H4D . . 109.5 ?
    C3 C4 H4E . . 109.5 ?
    H4D C4 H4E . . 109.5 ?
    C3 C4 H4F . . 109.5 ?
    H4D C4 H4F . . 109.5 ?
    H4E C4 H4F . . 109.5 ?
    O2 C5 C2 . . 110.2(2) ?
    O2 C5 C6 . . 107.8(2) ?
    C2 C5 C6 . . 113.0(2) ?
    O2 C5 H5 . . 108.6 ?
    C2 C5 H5 . . 108.6 ?
    C6 C5 H5 . . 108.6 ?
    C5 C6 H6A . . 109.5 ?
    C5 C6 H6B . . 109.5 ?
    H6A C6 H6B . . 109.5 ?
    C5 C6 H6C . . 109.5 ?
    H6A C6 H6C . . 109.5 ?
    H6B C6 H6C . . 109.5 ?
loop_
    _geom_hbond_atom_site_label_D
    _geom_hbond_atom_site_label_H
    _geom_hbond_atom_site_label_A
    _geom_hbond_site_symmetry_A
    _geom_hbond_distance_DH
    _geom_hbond_distance_HA
    _geom_hbond_distance_DA
    _geom_hbond_angle_DHA
    _geom_hbond_publ_flag
    O1 H1 O2 6_466 0.82 2.07 2.867(3) 163.4 yes
    N4 H4B O5 6_466 0.89 2.51 3.142(5) 128.9 yes
    O2 H2 N2 8_776 0.82 2.13 2.943(3) 174.4 yes
    N4 H4C O4 2_774 0.89 2.40 3.022(4) 127.0 yes
data_global
_journal_date_recd_electronic     2012-01-04
_journal_date_accepted     2012-01-14
_journal_name_full     'Acta Crystallographica, Section E'
_journal_year     2012
_journal_volume     68
_journal_issue      2
_journal_page_first     m191
_journal_page_last     m192
_journal_paper_category     QM
_journal_paper_doi     10.1107/S1600536812001754
_journal_coeditor_code     FF2051
_publ_contact_author_name
;
Dr Xun-Gao Liu
;
_publ_contact_author_address
;
College of Material Chemistry and Chemical Engineering
Hangzhou Normal University
Hangzhou 310036
People's Republic of China
;
_publ_contact_author_email     xgliu07@gmail.com
_publ_contact_author_fax     '++86-571-28867895'
_publ_contact_author_phone     '++86-571-28867899'
_publ_section_title
;\
Bis[(1<i>S</i>,1'<i>S</i>)-1,1'-(4-amino-4<i>H</i>-1,2,4-triazole-3,5-diyl)\
diethanol-\k<i>N</i>^1^]bis(nitrato-\k<i>O</i>)zinc
;
loop_
    _publ_author_name
    _publ_author_address
    'Xun-Gao Liu'
;
College of Material Chemistry and Chemical Engineering
Hangzhou Normal University
Hangzhou 310036
People's Republic of China
and
State Key Laboratory of Coordination Chemistry,
Coordination Chemistry Institute
School of Chemistry and Chemical Engineering, Nanjing University,
Nanjing 210093,
People's Republic of China
;
    'Liang Shen'
;
College of Material Chemistry and Chemical Engineering
Hangzhou Normal University
Hangzhou 310036
People's Republic of China
;
    'Qi-Suo Cai'
;
College of Material Chemistry and Chemical Engineering
Hangzhou Normal University
Hangzhou 310036
People's Republic of China
;
    'Ma Luo'
;
College of Material Chemistry and Chemical Engineering
Hangzhou Normal University
Hangzhou 310036
People's Republic of China
;
