# Supplementary material for: Bis[(1S,1′S)-1,1′-(4-amino-4H-1,2,4-triazole-3,5-di­yl)diethanol-κN 1]bis­(nitrato-κO)zinc
Source: Acta Crystallogr Sect E Struct Rep Online. 2012 Jan 21;68(Pt 2):m191–2. doi: 10.1107/S1600536812001754 (PMC3274914; doi:10.1107/S1600536812001754)
Supplement: Supplementary file 2 [file e-68-0m191-Isup2.hkl]

# 
# h,k,l, Fc-squared, Fo-squared, sigma(Fo-squared) and status flag 
# 
data_I
_shelx_title ' l1 in P4(1)2(1)2' 
_shelx_refln_list_code          4 
_shelx_F_calc_maximum      214.01 
_exptl_crystal_F_000      1104.00 
_reflns_d_resolution_high  0.7686 
 
loop_ 
 _symmetry_equiv_pos_as_xyz 
 'x, y, z' 
 '-x, -y, z+1/2' 
 '-y+1/2, x+1/2, z+1/4' 
 'y+1/2, -x+1/2, z+3/4' 
 '-x+1/2, y+1/2, -z+1/4' 
 'x+1/2, -y+1/2, -z+3/4' 
 'y, x, -z' 
 '-y, -x, -z+1/2' 
 
_cell_length_a    12.1252 
_cell_length_b    12.1252 
_cell_length_c    14.6108 
_cell_angle_alpha  90.000 
_cell_angle_beta   90.000 
_cell_angle_gamma  90.000 
 
_shelx_F_squared_multiplier     1.000 
 
loop_ 
 _refln_index_h 
 _refln_index_k 
 _refln_index_l 
 _refln_F_squared_calc 
 _refln_F_squared_meas 
 _refln_F_squared_sigma 
 _refln_observed_status 
   1   1   0    45801.18    41957.26   1936.33 o 
   0   2   0      437.47      409.56     13.71 o 
   1   2   0    13734.04    13000.73    458.81 o 
   2   2   0     4921.95     5580.32    259.30 o 
   1   3   0     1664.32     2030.45     56.60 o 
   2   3   0      930.28      781.35    194.47 o 
   0   4   0      760.59      729.16     24.80 o 
   1   4   0       42.30       32.73      3.84 o 
   2   4   0     1412.09     1556.18     44.64 o 
   3   4   0     8927.97     8789.14    289.40 o 
   4   4   0      134.36      107.92     14.48 o 
   1   5   0     5000.97     5175.73    101.38 o 
   2   5   0      636.35      488.65     17.58 o 
   3   5   0      474.44      499.56     19.62 o 
   4   5   0     4434.42     4493.66    123.62 o 
   5   5   0    13020.17    13452.55    443.24 o 
   0   6   0     6765.11     7282.54    221.67 o 
   1   6   0       13.49        9.63      3.51 o 
   2   6   0     8451.10     8698.51    235.20 o 
   3   6   0      106.70       94.16      8.25 o 
   4   6   0      905.90      979.03     31.51 o 
   5   6   0     1109.06     1003.72     32.76 o 
   1   7   0     3914.88     4188.76    108.99 o 
   2   7   0     1356.45     1386.99     42.62 o 
   3   7   0      169.25      127.48     10.00 o 
   4   7   0       67.09      103.01      9.83 o 
   5   7   0     1195.13     1186.45     47.40 o 
   6   7   0      160.16      235.79     19.78 o 
   7   7   0      472.51      512.54     32.31 o 
   0   8   0       85.88       89.36      8.09 o 
   1   8   0     1076.87     1007.23     30.28 o 
   2   8   0     1841.35     1824.49     50.62 o 
   3   8   0      333.07      312.48     16.41 o 
   4   8   0      677.51      693.30     26.38 o 
   5   8   0     2170.36     2001.80     52.68 o 
   6   8   0      154.71      155.13     11.71 o 
   7   8   0        2.16        4.84      8.11 o 
   8   8   0      214.99      213.21     25.38 o 
   1   9   0      842.83      795.80     25.68 o 
   2   9   0     2313.31     2405.06     65.57 o 
   3   9   0       99.62      123.72     13.63 o 
   4   9   0     1418.70     1483.27     47.46 o 
   5   9   0       35.03       34.32      8.93 o 
   6   9   0        5.98        0.85      7.98 o 
   7   9   0       57.78       47.89     10.76 o 
   8   9   0      528.34      494.87     20.97 o 
   9   9   0       54.82       64.19     26.01 o 
   0  10   0      288.87      298.32     30.21 o 
   1  10   0     1806.23     1753.42     66.76 o 
   2  10   0       11.61       13.18     11.26 o 
   3  10   0     2534.39     2554.48     93.40 o 
   4  10   0       45.55       28.50      9.78 o 
   5  10   0       98.70       84.22     10.64 o 
   6  10   0       11.00       13.26      8.84 o 
   7  10   0      247.15      260.45     15.99 o 
   8  10   0       29.86       20.72     23.50 o 
   9  10   0       52.80       17.16     15.42 o 
  10  10   0       79.08       97.76     30.21 o 
   1  11   0      306.45      250.75     20.91 o 
   2  11   0      736.70      752.16     55.38 o 
   3  11   0        8.05       18.24     12.60 o 
   4  11   0      168.63      186.13     19.12 o 
   5  11   0     1086.31     1067.68     34.12 o 
   6  11   0      106.68       76.89     11.48 o 
   7  11   0       47.93       44.57     17.34 o 
   8  11   0      191.52      184.01     24.32 o 
   9  11   0       86.75      105.38     20.88 o 
  10  11   0      696.26      597.75     41.32 o 
  11  11   0      356.77      393.56     49.51 o 
   0  12   0     1199.22     1051.03     65.87 o 
   1  12   0      178.62      175.31     19.35 o 
   2  12   0      230.62      222.58     21.20 o 
   3  12   0      158.16      190.65     20.79 o 
   4  12   0      564.79      559.60     35.66 o 
   5  12   0      153.88      145.48     16.03 o 
   6  12   0       14.28       21.62     17.20 o 
   7  12   0        4.67       13.01     17.21 o 
   8  12   0      293.91      248.22     27.59 o 
   9  12   0      265.21      252.18     29.82 o 
  10  12   0       18.66        4.78     20.77 o 
   1  13   0      916.64      863.70     80.35 o 
   2  13   0      307.65      301.62     25.43 o 
   3  13   0        2.64       20.88     14.09 o 
   4  13   0       15.26        7.17     14.16 o 
   5  13   0        3.25       11.04     17.43 o 
   6  13   0        2.14      -16.03     16.03 o 
   7  13   0      396.04      347.58     65.24 o 
   8  13   0       25.41       32.81     20.90 o 
   0  14   0      739.77      720.83     54.54 o 
   1  14   0       18.21       -9.13     29.16 o 
   2  14   0       27.00       11.51     14.99 o 
   3  14   0        2.03       -4.16     14.39 o 
   4  14   0       79.79       62.58     15.19 o 
   5  14   0       56.57       26.82     19.89 o 
   6  14   0      363.03      379.07     34.24 o 
   7  14   0       38.52       48.84     20.96 o 
   1  15   0       40.59       21.44     16.58 o 
   2  15   0      624.34      634.31     38.57 o 
   3  15   0       39.19       90.21     28.53 o 
   4  15   0      158.85      191.73     27.09 o 
   1   1   1       55.18       88.20      9.27 o 
  -1   2   1     2700.16     2699.62     57.34 o 
   0   2   1     6056.67     6271.98    158.91 o 
   1   2   1     2271.20     2228.37     66.49 o 
   2   2   1        9.89        8.56      3.78 o 
  -2   3   1     1255.47     1353.91     34.95 o 
  -1   3   1     7435.35     7860.21    180.07 o 
   0   3   1     9444.02     9512.82    184.34 o 
   1   3   1     8018.11     8581.96    265.95 o 
   2   3   1     1395.96     1541.83     49.25 o 
   3   3   1     1640.70     1703.07     58.44 o 
  -3   4   1      338.29      375.22     12.69 o 
  -2   4   1     1582.65     1579.78     45.27 o 
  -1   4   1     1247.75     1145.05     37.37 o 
   0   4   1    31983.03    33032.86    637.04 o 
   1   4   1      848.53      763.68     29.37 o 
   2   4   1     1607.01     1601.77     67.76 o 
   3   4   1      341.75      366.23     13.97 o 
   4   4   1      112.74      104.01      7.65 o 
  -4   5   1     4515.31     4491.12    107.02 o 
  -3   5   1      257.69      234.98     10.55 o 
  -2   5   1     5969.45     6261.58    168.43 o 
  -1   5   1     4305.66     4164.23    112.00 o 
   0   5   1       51.79       73.24      3.90 o 
   1   5   1     4756.29     4590.20    100.56 o 
   2   5   1     5809.93     6149.15    168.59 o 
   3   5   1      320.12      287.27     14.75 o 
   4   5   1     4400.36     4456.36    122.89 o 
   5   5   1     1788.63     1775.26     77.87 o 
  -5   6   1      435.40      409.33     16.34 o 
  -4   6   1     1303.30     1339.20     35.00 o 
  -3   6   1     5481.86     5641.63    156.87 o 
  -2   6   1     1719.93     1757.16     55.38 o 
  -1   6   1     2453.14     2338.64     51.93 o 
   0   6   1     1777.05     1993.23     44.64 o 
   1   6   1     2421.68     2312.40     54.53 o 
   2   6   1     2082.20     2091.59     55.87 o 
   3   6   1     5592.30     5835.50    157.05 o 
   4   6   1     1209.14     1236.00     47.90 o 
   5   6   1      568.74      506.08     18.87 o 
   6   6   1      127.35      144.79     15.24 o 
  -6   7   1      631.14      692.25     23.95 o 
  -5   7   1     1945.89     1945.00     49.69 o 
  -4   7   1     1727.45     1818.49     47.11 o 
  -3   7   1      371.16      334.42     16.17 o 
  -2   7   1      682.81      645.76     32.49 o 
  -1   7   1     1672.18     1805.22     39.74 o 
   0   7   1        7.41       11.65      3.41 o 
   1   7   1     1495.26     1615.72     47.17 o 
   2   7   1      934.42      898.40     22.81 o 
   3   7   1      393.56      349.06     18.30 o 
   4   7   1     1712.21     1790.53     65.41 o 
   5   7   1     1761.63     1815.40     68.38 o 
   6   7   1      720.81      831.73     33.37 o 
   7   7   1     1144.65     1116.81     32.90 o 
  -7   8   1      219.03      212.62     13.52 o 
  -6   8   1      245.24      249.49     14.15 o 
  -5   8   1      572.69      583.59     20.97 o 
  -4   8   1       18.71        7.32      7.27 o 
  -3   8   1      863.77      852.38     29.81 o 
  -2   8   1     1321.01     1373.66     39.20 o 
  -1   8   1       43.83       46.35      5.51 o 
   0   8   1        4.34       10.71      5.83 o 
   1   8   1       39.17       31.09      6.27 o 
   2   8   1     1387.72     1372.79     34.88 o 
   3   8   1      842.90      852.01     30.14 o 
   4   8   1       41.05       42.80      8.93 o 
   5   8   1      579.18      549.84     23.74 o 
   6   8   1      262.99      280.89     14.71 o 
   7   8   1      259.86      250.26     14.02 o 
   8   8   1      746.64      768.54     26.63 o 
  -8   9   1      582.48      583.84     27.93 o 
  -7   9   1      274.08      320.10     26.29 o 
  -6   9   1       66.27       66.67      9.82 o 
  -5   9   1      530.28      539.71     21.30 o 
  -4   9   1      547.21      537.11     20.51 o 
  -3   9   1      565.98      557.85     30.09 o 
  -2   9   1     1413.33     1331.76     54.23 o 
  -1   9   1     1892.59     1832.63     52.61 o 
   0   9   1      511.34      529.66     19.89 o 
   1   9   1     1934.14     1922.57     52.79 o 
   2   9   1     1470.69     1442.98     49.07 o 
   3   9   1      598.53      608.20     19.74 o 
   4   9   1      467.46      452.67     38.66 o 
   5   9   1      466.41      523.54     24.19 o 
   6   9   1       45.21       32.49      9.11 o 
   7   9   1      168.93      225.18     14.60 o 
   8   9   1      606.94      595.74     28.37 o 
   9   9   1      210.16      201.70     17.68 o 
  -9  10   1       76.49      117.24     22.87 o 
  -8  10   1      282.01      340.51     22.36 o 
  -7  10   1      525.71      551.11     27.36 o 
  -6  10   1      861.18      860.78     34.83 o 
  -5  10   1       62.97       67.02     10.35 o 
  -4  10   1      638.01      614.77     27.42 o 
  -3  10   1       90.53       82.52     14.50 o 
  -2  10   1      119.77      143.18     16.58 o 
  -1  10   1     1083.10     1112.88     47.88 o 
   0  10   1     2201.13     2152.56     79.80 o 
   1  10   1     1150.45     1147.46     47.42 o 
   2  10   1      121.68      135.59     15.95 o 
   3  10   1       96.84       90.78     14.48 o 
   4  10   1      661.94      696.49     27.34 o 
   5  10   1       28.85       26.67      9.99 o 
   6  10   1      963.52      964.88     30.57 o 
   7  10   1      488.87      559.36     27.86 o 
   8  10   1      277.30      325.23     33.71 o 
   9  10   1       55.26       26.96     17.06 o 
  10  10   1      105.92       60.31     19.98 o 
 -10  11   1       79.98       69.27     27.90 o 
  -9  11   1      275.66      271.43     49.72 o 
  -8  11   1      212.67      210.82     25.47 o 
  -7  11   1      440.64      480.98     26.57 o 
  -6  11   1      264.19      269.96     19.79 o 
  -5  11   1       63.96       78.24     17.06 o 
  -4  11   1      424.81      387.51     22.00 o 
  -3  11   1      130.38      117.43     16.15 o 
  -2  11   1     1050.61     1099.88     46.99 o 
  -1  11   1      666.94      569.25     31.41 o 
   0  11   1        3.52        9.05     11.95 o 
   1  11   1      778.13      799.29     52.45 o 
   2  11   1      990.59     1041.79     67.55 o 
   3  11   1      113.11       73.55     14.31 o 
   4  11   1      384.03      343.61     25.03 o 
   5  11   1       43.42       27.19     10.80 o 
   6  11   1      217.73      212.11     26.35 o 
   7  11   1      511.83      531.11     31.04 o 
   8  11   1      246.64      244.73     26.25 o 
   9  11   1      262.88      226.05     26.38 o 
  10  11   1       74.44       85.71     21.65 o 
  11  11   1       48.71       53.58     21.77 o 
 -10  12   1       54.03       44.09     22.09 o 
  -9  12   1        9.46       14.85     19.57 o 
  -8  12   1      410.02      459.54     35.59 o 
  -7  12   1      271.01      254.88     20.98 o 
  -6  12   1        8.59       -9.79     15.07 o 
  -5  12   1      204.00      179.89     17.53 o 
  -4  12   1      261.23      293.72     20.38 o 
  -3  12   1      739.83      789.74     38.35 o 
  -2  12   1      228.07      272.38     34.82 o 
  -1  12   1      713.84      696.03     35.57 o 
   0  12   1        1.79       12.57     12.59 o 
   1  12   1      628.47      689.80     56.01 o 
   2  12   1      221.67      250.33     22.45 o 
   3  12   1      659.20      689.03     36.56 o 
   4  12   1      218.58      198.53     21.68 o 
   5  12   1      149.08      157.76     30.21 o 
   6  12   1       16.81        4.58     12.84 o 
   7  12   1      307.57      298.02     28.76 o 
   8  12   1      418.66      425.52     34.56 o 
   9  12   1       29.36       10.48     17.90 o 
  10  12   1       72.31       85.87     23.12 o 
  -8  13   1        6.35       12.16     19.77 o 
  -7  13   1        5.61       -3.27     17.93 o 
  -6  13   1       15.58       -6.83     12.53 o 
  -5  13   1      178.15      160.06     17.84 o 
  -4  13   1       67.19       90.10     15.06 o 
  -3  13   1      465.18      510.08     31.74 o 
  -2  13   1      625.88      607.91     34.85 o 
  -1  13   1       55.33       59.02     15.69 o 
   0  13   1        1.00        7.90     13.64 o 
   1  13   1       49.96       32.92     33.15 o 
   2  13   1      645.01      633.04     35.45 o 
   3  13   1      463.01      473.44     37.13 o 
   4  13   1       38.77       53.29     24.34 o 
   5  13   1      194.02      206.01     34.82 o 
   6  13   1       10.18       -4.40     16.45 o 
   7  13   1        2.88       -0.70     17.13 o 
   8  13   1       14.17       14.03     25.59 o 
  -7  14   1       70.63       55.95     20.84 o 
  -6  14   1        3.80       -6.41     27.48 o 
  -5  14   1       56.73       57.46     15.25 o 
  -4  14   1      275.12      315.38     23.32 o 
  -3  14   1      226.65      228.16     33.15 o 
  -2  14   1      422.82      450.94     31.15 o 
  -1  14   1       64.82      101.49     18.68 o 
   0  14   1       84.83       96.93     18.39 o 
   1  14   1       90.50      112.08     30.21 o 
   2  14   1      400.60      389.02     29.81 o 
   3  14   1      229.70      271.46     37.76 o 
   4  14   1      295.25      282.37     40.70 o 
   5  14   1       76.63       89.67     21.17 o 
   6  14   1       10.66       -2.05     18.82 o 
   7  14   1       81.47      119.06     25.06 o 
  -4  15   1       83.08      102.35     21.36 o 
  -3  15   1       96.41       88.28     16.81 o 
  -2  15   1       35.58       30.64     17.61 o 
  -1  15   1      175.15      181.10     22.84 o 
   0  15   1      156.54      143.15     21.04 o 
   1  15   1      175.29      172.67     22.63 o 
   2  15   1       44.21       67.55     27.69 o 
   3  15   1       86.60      104.05     31.05 o 
   4  15   1       83.41       42.38     28.53 o 
   0   1   2     7500.04     8331.76    177.35 o 
   1   1   2     1605.23     1792.40    139.30 o 
  -1   2   2    16616.58    17708.16    532.15 o 
   0   2   2     1611.08     1509.05     33.16 o 
   1   2   2    16847.62    18452.80    852.57 o 
   2   2   2     1228.90     1274.49     44.95 o 
  -2   3   2      895.21      814.03     24.16 o 
  -1   3   2    18542.00    20111.22    497.56 o 
   0   3   2     2626.70     2561.95    135.47 o 
   1   3   2    17276.60    18707.73    628.30 o 
   2   3   2      885.98      800.53     29.35 o 
   3   3   2      532.37      456.09     18.70 o 
  -3   4   2     1568.71     1706.96     49.41 o 
  -2   4   2     6731.83     7068.75    160.14 o 
  -1   4   2     2036.84     2237.40     58.91 o 
   0   4   2     9619.84     9954.47    221.97 o 
   1   4   2     2083.48     2200.69     58.43 o 
   2   4   2     7008.04     7352.25    236.15 o 
   3   4   2     1593.90     1769.61     49.90 o 
   4   4   2     3786.73     3468.42     95.91 o 
  -4   5   2     2315.72     2363.70     56.83 o 
  -3   5   2     6330.56     6328.61    151.98 o 
  -2   5   2      514.22      495.75     14.85 o 
  -1   5   2     1094.29     1117.54     30.87 o 
   0   5   2    34149.35    35293.68    780.84 o 
   1   5   2      986.71     1025.89     26.46 o 
   2   5   2      506.82      496.64     22.03 o 
   3   5   2     6464.30     6620.03    175.30 o 
   4   5   2     2193.46     2177.37     64.84 o 
   5   5   2      117.32      110.13     25.86 o 
  -5   6   2     2886.75     2757.87     67.89 o 
  -4   6   2     1252.79     1267.83     33.35 o 
  -3   6   2       18.22       10.88      7.15 o 
  -2   6   2       25.43       23.70      5.80 o 
  -1   6   2     9922.51     9836.81    210.34 o 
   0   6   2      799.75      942.48     28.02 o 
   1   6   2     9819.39     9819.76    220.13 o 
   2   6   2       47.86       47.90      6.60 o 
   3   6   2       27.11       25.56      7.05 o 
   4   6   2     1154.27     1184.21     38.01 o 
   5   6   2     2756.73     2694.84     78.16 o 
   6   6   2        0.25        6.68      6.61 o 
  -6   7   2     1910.83     1871.75     50.24 o 
  -5   7   2       66.28       62.78      8.19 o 
  -4   7   2      537.82      537.04     18.77 o 
  -3   7   2       55.27       63.85      9.21 o 
  -2   7   2      243.70      225.68     11.48 o 
  -1   7   2     1417.63     1493.49     41.97 o 
   0   7   2     6500.06     6921.55    177.66 o 
   1   7   2     1450.23     1499.03     37.36 o 
   2   7   2      207.45      169.99      9.04 o 
   3   7   2       65.27       88.83      9.62 o 
   4   7   2      459.51      440.57     24.11 o 
   5   7   2       67.58       65.89     10.27 o 
   6   7   2     2013.96     1986.05     57.92 o 
   7   7   2        6.13        2.63      7.85 o 
  -7   8   2     1484.44     1382.75     48.19 o 
  -6   8   2      232.49      227.65     13.45 o 
  -5   8   2     1329.62     1298.52     35.38 o 
  -4   8   2       38.27       24.44      7.54 o 
  -3   8   2       66.98       66.36     10.03 o 
  -2   8   2      684.05      706.08     20.74 o 
  -1   8   2      377.16      391.98     20.65 o 
   0   8   2      280.77      370.58     23.41 o 
   1   8   2      487.39      476.98     17.96 o 
   2   8   2      888.99      935.90     23.70 o 
   3   8   2       55.89       49.59      8.82 o 
   4   8   2       22.58       -0.33      7.79 o 
   5   8   2     1198.57     1137.06     39.38 o 
   6   8   2      260.66      262.74     15.77 o 
   7   8   2     1638.38     1543.68     49.58 o 
   8   8   2       76.17       75.27     12.58 o 
  -8   9   2      142.50      142.72     15.76 o 
  -7   9   2      155.70      150.15     15.45 o 
  -6   9   2      474.37      458.39     23.60 o 
  -5   9   2     1178.36     1097.06     34.07 o 
  -4   9   2      343.12      322.23     19.78 o 
  -3   9   2      993.58      966.96     32.94 o 
  -2   9   2     1027.40     1020.48     42.13 o 
  -1   9   2      402.82      445.94     18.05 o 
   0   9   2      320.44      346.82     31.21 o 
   1   9   2      374.40      408.36     17.74 o 
   2   9   2      927.35      948.25     27.25 o 
   3   9   2      793.09      801.59     24.96 o 
   4   9   2      316.93      306.17     18.86 o 
   5   9   2     1268.84     1229.77     39.20 o 
   6   9   2      411.22      423.08     21.57 o 
   7   9   2      188.01      201.58     16.61 o 
   8   9   2      138.15      127.83     15.31 o 
   9   9   2      878.83      846.39     35.96 o 
  -9  10   2       39.99       26.19     15.19 o 
  -8  10   2      388.01      414.30     24.97 o 
  -7  10   2      280.64      316.10     20.95 o 
  -6  10   2      496.53      483.82     32.85 o 
  -5  10   2      821.20      855.27     33.46 o 
  -4  10   2     1992.24     1918.93     61.32 o 
  -3  10   2      419.11      384.47     32.17 o 
  -2  10   2     1558.85     1583.26     63.63 o 
  -1  10   2      132.76      138.43     15.53 o 
   0  10   2      109.20       85.24     12.18 o 
   1  10   2      146.86      140.49     11.00 o 
   2  10   2     1610.55     1659.28     47.65 o 
   3  10   2      417.83      382.31     15.90 o 
   4  10   2     2035.14     2002.65     50.02 o 
   5  10   2      855.47      842.36     32.30 o 
   6  10   2      498.94      483.72     35.03 o 
   7  10   2      288.04      288.98     20.40 o 
   8  10   2      440.61      488.23     26.65 o 
   9  10   2       38.90       17.28     12.43 o 
  10  10   2       95.33       66.82     22.03 o 
 -10  11   2       39.40       38.30     19.13 o 
  -9  11   2       49.45       53.23     35.66 o 
  -8  11   2       83.15       76.97     14.80 o 
  -7  11   2      113.17      128.31     21.04 o 
  -6  11   2     1201.47     1193.13     44.02 o 
  -5  11   2      253.18      260.24     19.53 o 
  -4  11   2        9.95       23.04     11.29 o 
  -3  11   2     1727.76     1683.92     52.64 o 
  -2  11   2       49.92       49.36     13.61 o 
  -1  11   2      529.78      531.79     30.26 o 
   0  11   2     1219.66     1153.04     48.80 o 
   1  11   2      606.80      562.86     51.82 o 
   2  11   2       28.14       28.14     11.77 o 
   3  11   2     1556.88     1465.41     62.36 o 
   4  11   2       17.87       32.21     10.73 o 
   5  11   2      264.51      280.00     24.24 o 
   6  11   2     1222.24     1186.38     52.95 o 
   7  11   2      123.66      140.71     16.78 o 
   8  11   2       66.85       72.74     14.97 o 
   9  11   2       59.58       59.79     18.69 o 
  10  11   2       39.94       49.51     20.76 o 
  11  11   2      146.73      163.40     26.52 o 
 -10  12   2      129.45       82.21     24.15 o 
  -9  12   2       48.68       52.07     21.34 o 
  -8  12   2       72.36       66.31     15.39 o 
  -7  12   2      526.50      536.24     29.13 o 
  -6  12   2      101.04      103.36     15.59 o 
  -5  12   2      372.51      370.18     23.42 o 
  -4  12   2      159.65      168.77     16.68 o 
  -3  12   2      156.66      152.30     15.85 o 
  -2  12   2      289.39      287.29     24.03 o 
  -1  12   2      690.48      590.47     33.37 o 
   0  12   2        1.49       -3.43     14.06 o 
   1  12   2      657.73      619.70     37.97 o 
   2  12   2      244.78      268.31     22.86 o 
   3  12   2      147.53      146.66     17.94 o 
   4  12   2      154.98      158.60     30.63 o 
   5  12   2      325.16      356.10     28.66 o 
   6  12   2      104.76      118.03     18.82 o 
   7  12   2      482.61      532.07     33.04 o 
   8  12   2       76.28       78.61     20.65 o 
   9  12   2       34.28        7.34     19.58 o 
  10  12   2      163.70      152.72     26.03 o 
  -8  13   2       37.78       11.40     19.15 o 
  -7  13   2      124.89      106.06     17.20 o 
  -6  13   2      372.41      391.94     25.37 o 
  -5  13   2       25.95       14.84     12.77 o 
  -4  13   2       22.23       28.98     13.18 o 
  -3  13   2       22.80       21.95     12.68 o 
  -2  13   2      341.86      380.58     28.32 o 
  -1  13   2       19.00        4.97     13.91 o 
   0  13   2      246.82      207.80     21.66 o 
   1  13   2       18.77       28.25     20.56 o 
   2  13   2      361.25      385.55     28.95 o 
   3  13   2       22.52       50.35     25.59 o 
   4  13   2       18.18       68.81     26.43 o 
   5  13   2       28.13       20.56     23.08 o 
   6  13   2      373.41      393.42     26.28 o 
   7  13   2      128.40      170.16     26.09 o 
   8  13   2       45.03       88.64     22.26 o 
  -7  14   2       68.63       92.81     23.18 o 
  -6  14   2       11.66       16.83     14.59 o 
  -5  14   2      103.47      101.00     16.58 o 
  -4  14   2       57.94       43.32     14.77 o 
  -3  14   2       39.61       45.39     14.16 o 
  -2  14   2       12.61       28.23     15.87 o 
  -1  14   2      233.96      234.12     39.02 o 
   0  14   2       80.51       79.89     17.47 o 
   1  14   2      253.40      267.91     24.24 o 
   2  14   2       24.21       39.44     23.08 o 
   3  14   2       39.28       75.52     26.43 o 
   4  14   2       49.02       55.38     27.27 o 
   5  14   2      110.65      108.25     29.37 o 
   6  14   2       11.75       15.21     20.37 o 
   7  14   2       62.25       16.04     23.50 o 
  -4  15   2        9.88       14.29     17.50 o 
  -3  15   2       88.70       69.18     16.59 o 
  -2  15   2       38.32       42.62     14.99 o 
  -1  15   2       13.26        8.81     16.15 o 
   0  15   2       14.62        2.73     24.54 o 
   1  15   2       15.36       19.30     21.82 o 
   2  15   2       33.87       26.85     23.92 o 
   3  15   2       85.71       54.12     26.85 o 
   4  15   2       14.15       -7.13     26.01 o 
   0   1   3    10525.52    10753.97    191.78 o 
   1   1   3     2590.03     2881.39     65.00 o 
  -1   2   3     7834.03     7807.40    237.88 o 
   0   2   3      375.40      543.80     12.39 o 
   2   2   3      695.22      722.26     25.75 o 
  -2   3   3     9176.79     9539.77    241.83 o 
   0   3   3      152.16      240.52      7.93 o 
   1   3   3     3901.25     3937.84    120.37 o 
   2   3   3     9079.20     9421.08    439.29 o 
   3   3   3     8424.39     8031.19    249.18 o 
  -3   4   3      226.56      223.75     12.19 o 
  -2   4   3     2997.85     2885.65     92.39 o 
  -1   4   3     5132.36     4952.23    111.43 o 
   0   4   3     4026.34     4015.40    103.41 o 
   1   4   3     5270.24     4886.74    116.04 o 
   2   4   3     3120.61     3077.46     84.10 o 
   3   4   3      265.51      260.47     11.19 o 
   4   4   3      232.86      278.63     12.14 o 
  -4   5   3     1765.32     1770.18     50.86 o 
  -3   5   3     1619.33     1639.57     47.08 o 
  -2   5   3      536.87      497.56     15.61 o 
  -1   5   3     2322.93     2216.92     60.59 o 
   0   5   3    23323.16    24042.86    532.06 o 
   1   5   3     2451.64     2301.28     60.37 o 
   2   5   3      543.20      511.50     18.34 o 
   3   5   3     1577.72     1590.05     47.26 o 
   4   5   3     1727.52     1721.17     51.03 o 
   5   5   3       91.24       86.16     13.58 o 
  -5   6   3      489.12      482.69     18.65 o 
  -4   6   3      629.15      614.69     20.12 o 
  -3   6   3      798.40      802.79     29.28 o 
  -2   6   3     5064.03     5111.20    115.23 o 
  -1   6   3     1646.80     1618.89     39.20 o 
   0   6   3     1328.17     1329.94     33.40 o 
   1   6   3     1556.88     1535.82     37.98 o 
   2   6   3     4943.34     4975.28    129.97 o 
   3   6   3      978.41      962.72     29.28 o 
   4   6   3      691.54      658.97     22.91 o 
   5   6   3      390.12      368.61     17.69 o 
   6   6   3     1216.39     1316.94     41.28 o 
  -6   7   3       13.22       -2.55      6.77 o 
  -5   7   3      775.89      809.25     24.27 o 
  -4   7   3     1589.33     1511.65     48.44 o 
  -3   7   3     1524.73     1579.39     48.36 o 
  -2   7   3     2229.37     2271.11     57.21 o 
  -1   7   3     2565.00     2499.00     67.50 o 
   0   7   3     3245.77     3491.41     92.16 o 
   1   7   3     2573.03     2442.75     58.33 o 
   2   7   3     2561.02     2660.66     60.17 o 
   3   7   3     1465.46     1543.32     57.20 o 
   4   7   3     1671.50     1596.08     57.41 o 
   5   7   3      702.80      699.83     26.84 o 
   6   7   3        4.75        2.83      7.68 o 
   7   7   3      960.07     1117.25     39.52 o 
  -7   8   3      925.79      983.49     37.82 o 
  -6   8   3      804.24      798.23     31.34 o 
  -5   8   3       47.89       59.84     10.23 o 
  -4   8   3     1102.63     1016.40     36.33 o 
  -3   8   3      808.07      842.82     29.70 o 
  -2   8   3     2148.96     2141.80     53.75 o 
  -1   8   3     1746.01     1879.99     54.06 o 
   0   8   3     1144.07     1109.17     33.74 o 
   1   8   3     1885.31     2041.17     49.22 o 
   2   8   3     2420.49     2397.33     63.42 o 
   3   8   3      742.35      750.70     25.99 o 
   4   8   3     1005.37     1035.10     41.75 o 
   5   8   3       94.04      121.95     11.28 o 
   6   8   3      841.39      835.29     39.59 o 
   7   8   3      976.73     1045.83     38.35 o 
   8   8   3        7.90       13.20     11.05 o 
  -8   9   3      687.90      719.90     31.53 o 
  -7   9   3      623.67      664.79     47.22 o 
  -6   9   3     1669.71     1620.69     53.12 o 
  -5   9   3      538.71      572.58     38.14 o 
  -4   9   3      144.65      154.44     14.23 o 
  -3   9   3      772.40      727.27     28.97 o 
  -2   9   3       49.01       67.64      9.69 o 
  -1   9   3       56.11       54.26      8.59 o 
   0   9   3     1345.05     1410.10     41.90 o 
   1   9   3       20.99       31.66      7.60 o 
   2   9   3       18.85       20.10      6.90 o 
   3   9   3      716.58      715.78     22.95 o 
   4   9   3      161.35      174.07     13.63 o 
   5   9   3      542.39      536.80     31.05 o 
   6   9   3     1664.19     1644.80     64.97 o 
   7   9   3      617.62      664.50     29.09 o 
   8   9   3      703.44      750.61     32.79 o 
   9   9   3      444.09      406.69     24.80 o 
  -9  10   3       35.88       23.26     13.55 o 
  -8  10   3      137.47      137.08     16.33 o 
  -7  10   3      491.89      504.16     35.54 o 
  -6  10   3      580.71      567.02     27.86 o 
  -5  10   3      515.17      543.81     25.90 o 
  -4  10   3      201.34      157.11     18.74 o 
  -3  10   3      329.47      309.43     24.47 o 
  -2  10   3     1067.72     1083.18     29.80 o 
  -1  10   3      482.81      466.11     19.63 o 
   0  10   3      497.64      489.49     19.91 o 
   1  10   3      385.51      366.25     18.25 o 
   2  10   3      974.10      983.78     32.92 o 
   3  10   3      324.42      299.88     14.11 o 
   4  10   3      218.47      171.74     11.44 o 
   5  10   3      536.66      529.19     32.73 o 
   6  10   3      654.69      702.11     36.34 o 
   7  10   3      557.30      601.08     28.48 o 
   8  10   3      162.98      127.49     16.26 o 
   9  10   3       30.08       28.30     20.32 o 
  10  10   3       14.99       19.55     16.95 o 
 -10  11   3      262.35      316.33     31.38 o 
  -9  11   3       92.08       86.26     16.33 o 
  -8  11   3        4.66       -6.84     13.32 o 
  -7  11   3      190.83      218.06     19.24 o 
  -6  11   3      301.43      289.98     20.85 o 
  -5  11   3      345.21      401.61     23.31 o 
  -4  11   3      441.13      440.83     24.43 o 
  -3  11   3     1087.46     1112.81     73.26 o 
  -2  11   3      282.50      280.20     18.67 o 
  -1  11   3      350.22      390.19     44.47 o 
   0  11   3      121.51      113.47     15.99 o 
   1  11   3      345.14      378.65     25.56 o 
   2  11   3      206.13      204.74     19.45 o 
   3  11   3     1067.77     1048.34     38.19 o 
   4  11   3      378.32      426.32     42.80 o 
   5  11   3      324.18      375.19     28.17 o 
   6  11   3      352.91      380.71     43.43 o 
   7  11   3      165.60      201.57     19.01 o 
   8  11   3       12.62        5.24     12.78 o 
   9  11   3       84.10       64.65     15.30 o 
  10  11   3      268.63      246.39     32.52 o 
  11  11   3        5.27        2.50     19.12 o 
  -9  12   3      214.28      281.59     23.09 o 
  -8  12   3      199.62      187.66     19.70 o 
  -7  12   3       75.28       77.52     19.85 o 
  -6  12   3       44.33       37.65     13.48 o 
  -5  12   3      183.92      178.73     17.84 o 
  -4  12   3      616.63      738.53     32.14 o 
  -3  12   3      793.95      826.35     33.02 o 
  -2  12   3       20.05       11.10     11.23 o 
  -1  12   3       23.89       29.37     13.26 o 
   0  12   3      222.76      233.97     21.06 o 
   1  12   3        9.42       12.05     13.08 o 
   2  12   3        9.15       -3.13     12.29 o 
   3  12   3      726.59      626.84     54.96 o 
   4  12   3      582.92      624.05     36.34 o 
   5  12   3      163.95      164.72     23.08 o 
   6  12   3       43.72       21.18     15.87 o 
   7  12   3      102.53      115.71     23.32 o 
   8  12   3      167.73      184.89     19.75 o 
   9  12   3      212.76      232.38     28.48 o 
  -8  13   3      104.99      125.53     19.13 o 
  -7  13   3       77.38       50.37     16.81 o 
  -6  13   3       54.10       52.20     16.67 o 
  -5  13   3      285.11      298.25     22.28 o 
  -4  13   3      335.86      350.03     23.42 o 
  -3  13   3      184.65      211.20     18.70 o 
  -2  13   3      122.63      125.81     16.03 o 
  -1  13   3       42.92       66.49     16.37 o 
   0  13   3        1.29      -12.45     12.45 o 
   1  13   3       33.05       41.31     14.53 o 
   2  13   3      119.20      144.75     30.21 o 
   3  13   3      172.01      168.67     31.89 o 
   4  13   3      310.56      311.74     40.28 o 
   5  13   3      305.27      315.94     41.96 o 
   6  13   3       52.41       29.35     17.95 o 
   7  13   3       74.04       58.73     16.48 o 
   8  13   3      107.80      132.69     25.51 o 
  -6  14   3       36.65       46.10     15.64 o 
  -5  14   3      111.44      126.99     17.61 o 
  -4  14   3      182.24      187.20     20.88 o 
  -3  14   3       81.77       78.92     15.63 o 
  -2  14   3      164.24      203.03     18.89 o 
  -1  14   3       21.37      -11.93     11.93 o 
   0  14   3       36.22       27.90     30.00 o 
   1  14   3       25.12       51.61     24.34 o 
   2  14   3      186.93      156.50     32.73 o 
   3  14   3       89.44       93.15     30.21 o 
   4  14   3      160.39      190.49     35.66 o 
   5  14   3      123.22      120.84     33.57 o 
   6  14   3       40.37       57.06     28.53 o 
  -4  15   3       40.19       37.20     15.22 o 
  -3  15   3       95.56       96.63     19.65 o 
  -2  15   3       58.78       63.36     33.57 o 
  -1  15   3       83.52       97.30     20.32 o 
   0  15   3       99.08      112.87     30.21 o 
   1  15   3      117.18      101.12     30.21 o 
   2  15   3       72.59       38.18     26.43 o 
   3  15   3       87.50       74.68     30.21 o 
   4  15   3       60.62       48.25     27.69 o 
   0   0   4      340.97      287.47     12.37 o 
   0   1   4     5991.31     6042.84     99.41 o 
   1   1   4     6290.48     6547.46    131.49 o 
  -1   2   4     1573.74     1594.26     42.98 o 
   0   2   4     1148.30     1009.48     19.39 o 
   1   2   4     1343.69     1318.25     41.55 o 
   2   2   4      328.94      481.35     26.64 o 
  -2   3   4      352.91      338.33     15.69 o 
  -1   3   4     3675.10     3808.45    118.94 o 
   0   3   4      393.18      376.88     11.72 o 
   1   3   4     3817.97     3957.89    100.94 o 
   3   3   4       45.84       46.78      5.85 o 
  -3   4   4     1432.92     1417.85     40.29 o 
  -2   4   4       24.55       63.74      7.86 o 
  -1   4   4     1022.61     1037.34     25.63 o 
   0   4   4     2782.65     2607.84     48.20 o 
   1   4   4     1243.28     1270.75     29.39 o 
   2   4   4       46.65       97.01      4.83 o 
   3   4   4      948.13      875.90     35.30 o 
   4   4   4      986.37     1010.58     30.82 o 
  -4   5   4     4146.93     4007.35    107.03 o 
  -3   5   4      517.71      565.10     20.27 o 
  -2   5   4     1753.38     1775.55     49.13 o 
  -1   5   4     3037.64     3093.69     83.60 o 
   0   5   4      491.91      458.39     24.77 o 
   1   5   4     3183.01     3250.03     66.50 o 
   2   5   4     1769.28     1757.43     50.99 o 
   3   5   4      550.83      625.28     21.04 o 
   4   5   4     3851.87     3687.92    105.94 o 
   5   5   4     1834.52     1755.74     51.76 o 
  -5   6   4       68.51       58.80      7.72 o 
  -4   6   4     1402.84     1363.07     52.50 o 
  -3   6   4     1917.39     2090.09     49.75 o 
  -2   6   4     1831.82     1791.46     43.00 o 
  -1   6   4     1142.04     1270.88     31.74 o 
   0   6   4     5563.68     5456.65    123.90 o 
   1   6   4     1114.49     1184.55     35.08 o 
   2   6   4     1707.53     1698.57     42.42 o 
   3   6   4     1800.44     1917.14     57.81 o 
   4   6   4     1404.49     1339.17     41.14 o 
   5   6   4       78.55       81.88      8.10 o 
   6   6   4     6889.78     6832.94    231.41 o 
  -6   7   4      494.45      510.50     23.92 o 
  -5   7   4     3340.32     3425.17     97.92 o 
  -4   7   4      423.78      413.30     19.68 o 
  -3   7   4      415.76      412.77     16.08 o 
  -2   7   4      959.37      930.33     25.41 o 
  -1   7   4     4613.01     4533.32    101.51 o 
   0   7   4     1244.70     1209.01     28.44 o 
   1   7   4     4277.38     4165.42    112.80 o 
   2   7   4      863.16      855.36     27.88 o 
   3   7   4      387.20      387.82     21.36 o 
   4   7   4      417.58      396.61     18.21 o 
   5   7   4     3273.69     3405.75    121.64 o 
   6   7   4      486.63      412.61     26.54 o 
   7   7   4     1939.86     1842.55     58.70 o 
  -7   8   4       59.85       65.97     12.83 o 
  -6   8   4     1080.11     1034.50     37.93 o 
  -5   8   4      582.19      570.11     25.37 o 
  -4   8   4      177.89      165.72     13.80 o 
  -3   8   4     2617.25     2679.68     64.35 o 
  -2   8   4      425.16      399.48     15.50 o 
  -1   8   4      789.82      795.31     22.99 o 
   0   8   4     4665.69     4527.22    119.08 o 
   1   8   4      668.36      679.32     25.29 o 
   2   8   4      421.31      386.57     17.24 o 
   3   8   4     2542.59     2606.80     71.48 o 
   4   8   4      137.32      135.69     20.81 o 
   5   8   4      481.10      532.67     31.87 o 
   6   8   4      966.65      962.96     44.26 o 
   7   8   4       77.95       59.33     14.63 o 
   8   8   4      221.18      212.54     18.24 o 
  -8   9   4      200.76      207.01     18.85 o 
  -7   9   4      947.92     1030.55     38.24 o 
  -6   9   4       28.89       15.48     10.44 o 
  -5   9   4       13.63       10.55     14.95 o 
  -4   9   4     1896.23     1910.28     60.07 o 
  -3   9   4      218.23      237.60     16.23 o 
  -2   9   4      567.66      545.32     18.91 o 
  -1   9   4       33.92       35.05      7.51 o 
   0   9   4      141.30      157.62     11.82 o 
   1   9   4       50.43       45.86      7.88 o 
   2   9   4      523.98      501.06     18.78 o 
   3   9   4      230.76      265.06     12.90 o 
   4   9   4     1893.32     1955.52     57.16 o 
   5   9   4       28.73       15.52     12.76 o 
   6   9   4       20.69       15.36     13.79 o 
   7   9   4      845.76      862.21     43.76 o 
   8   9   4      181.54      212.70     18.68 o 
   9   9   4       61.62       50.06     13.51 o 
  -9  10   4     1073.21     1204.90     45.32 o 
  -8  10   4       45.99       47.61     13.62 o 
  -7  10   4       57.96       25.46     13.12 o 
  -6  10   4       91.18      100.11     14.02 o 
  -5  10   4      669.26      605.39     27.61 o 
  -4  10   4      185.86      203.34     16.06 o 
  -3  10   4     1298.91     1249.49     43.88 o 
  -2  10   4      225.82      239.55     12.84 o 
  -1  10   4       33.11       27.40      7.44 o 
   0  10   4      138.57      153.54     12.14 o 
   1  10   4       39.21       43.00      8.94 o 
   2  10   4      226.89      195.12     11.96 o 
   3  10   4     1549.07     1529.39     45.45 o 
   4  10   4      184.41      187.61     14.25 o 
   5  10   4      627.48      602.14     33.74 o 
   6  10   4       97.19       97.88     17.98 o 
   7  10   4       43.45       43.21     15.87 o 
   8  10   4       48.75       46.75     13.87 o 
   9  10   4     1061.73     1132.92     45.71 o 
  10  10   4       64.01       58.07     15.59 o 
 -10  11   4      256.68      362.29     25.20 o 
  -9  11   4       79.98       71.66     19.56 o 
  -8  11   4      412.29      460.10     34.97 o 
  -7  11   4      273.96      305.20     21.91 o 
  -6  11   4       41.95       37.75     13.26 o 
  -5  11   4      827.28      756.79     38.24 o 
  -4  11   4      702.68      731.06     31.65 o 
  -3  11   4        1.97       17.15     10.97 o 
  -2  11   4     1028.33     1017.27     31.19 o 
  -1  11   4      521.23      509.75     19.84 o 
   0  11   4       17.28       27.68      8.77 o 
   1  11   4      611.09      599.26     23.36 o 
   2  11   4     1246.77     1209.51     37.21 o 
   3  11   4        2.10        9.08      9.09 o 
   4  11   4      745.02      760.14     29.13 o 
   5  11   4      821.58      817.59     30.55 o 
   6  11   4       56.12       78.77     12.58 o 
   7  11   4      299.88      301.03     26.52 o 
   8  11   4      393.80      426.19     27.01 o 
   9  11   4       70.46       63.11     15.71 o 
  10  11   4      213.06      234.54     22.85 o 
  -9  12   4       78.02       65.54     16.44 o 
  -8  12   4      229.53      266.93     22.32 o 
  -7  12   4       12.41       16.10     13.78 o 
  -6  12   4      822.56      895.40     37.28 o 
  -5  12   4      108.21      102.81     15.06 o 
  -4  12   4       14.97       13.06     12.19 o 
  -3  12   4      359.13      358.19     22.51 o 
  -2  12   4      153.15      182.25     20.73 o 
  -1  12   4      158.14      165.95     15.73 o 
   0  12   4      323.87      342.71     25.73 o 
   1  12   4      132.86      140.01     17.98 o 
   2  12   4      191.93      234.12     34.82 o 
   3  12   4      422.47      477.89     46.57 o 
   4  12   4       24.81       12.38     15.87 o 
   5  12   4      121.93      118.70     19.85 o 
   6  12   4      835.89      909.10     47.47 o 
   7  12   4       14.37       16.78     16.17 o 
   8  12   4      181.45      185.33     20.45 o 
   9  12   4       72.35       61.34     18.77 o 
  -8  13   4       56.66       54.63     16.47 o 
  -7  13   4      264.04      271.04     22.71 o 
  -6  13   4        9.48        9.81     15.86 o 
  -5  13   4      333.76      331.93     23.31 o 
  -4  13   4        8.92        8.75     17.52 o 
  -3  13   4       68.48       55.14     13.54 o 
  -2  13   4      124.65      130.29     15.68 o 
  -1  13   4      182.60      176.95     16.93 o 
   0  13   4      191.24      190.30     20.84 o 
   1  13   4      189.03      179.58     30.21 o 
   2  13   4      122.96       72.59     25.59 o 
   3  13   4       72.29       14.69     25.17 o 
   4  13   4        7.79       34.40     25.17 o 
   5  13   4      320.46      292.79     30.00 o 
   6  13   4        8.79        0.70     17.34 o 
   7  13   4      249.42      304.06     24.43 o 
   8  13   4       55.54       56.59     16.90 o 
  -6  14   4       42.96       44.25     16.37 o 
  -5  14   4       72.62       64.05     15.86 o 
  -4  14   4       39.07       54.17     15.33 o 
  -3  14   4        1.20       -3.24     12.99 o 
  -2  14   4      195.13      202.65     18.95 o 
  -1  14   4        3.01       -6.09     14.87 o 
   0  14   4      154.90      145.17     29.37 o 
   1  14   4        6.76        4.62     22.66 o 
   2  14   4      176.58      212.72     35.66 o 
   3  14   4        1.65       -5.45     23.92 o 
   4  14   4       26.27        1.68     23.08 o 
   5  14   4       75.52       99.02     29.79 o 
   6  14   4       59.44       47.83     28.95 o 
  -3  15   4       17.72      -16.32     16.32 o 
  -2  15   4        1.71        0.24     15.87 o 
  -1  15   4       63.08       76.78     29.37 o 
   0  15   4        0.47       -4.20     22.24 o 
   1  15   4       66.86       95.24     29.37 o 
   2  15   4        5.88       35.66     27.27 o 
   3  15   4       14.69       48.67     28.53 o 
   0   1   5      513.04      659.83     12.71 o 
   1   1   5    19195.08    19256.47    341.29 o 
  -1   2   5     2529.11     1988.91    289.30 o 
   1   2   5     2785.27     2922.98    133.95 o 
   2   2   5     1321.44      917.22    152.51 o 
  -2   3   5     2872.72     2747.14     87.74 o 
  -1   3   5     7166.49     7408.81    145.06 o 
   0   3   5     2943.15     3085.66     70.27 o 
   1   3   5     6552.64     6647.28    117.14 o 
   2   3   5     3097.49     3025.87    103.69 o 
   3   3   5      125.79      130.94     10.45 o 
  -3   4   5     1489.12     1523.00     43.08 o 
  -2   4   5     1088.63     1201.09     38.40 o 
  -1   4   5     1996.38     1990.80     41.29 o 
   0   4   5     2294.80     2001.01     41.01 o 
   1   4   5     2060.58     1993.31     42.18 o 
   2   4   5      911.25      972.15     52.45 o 
   3   4   5     1664.19     1663.60     60.67 o 
   4   4   5     1316.73     1119.21     44.06 o 
  -4   5   5      511.68      512.33     29.37 o 
  -3   5   5     1534.00     1684.68     46.73 o 
  -2   5   5     2182.84     2146.13     59.93 o 
  -1   5   5      556.77      511.60     13.34 o 
   0   5   5       61.14       63.14      5.03 o 
   1   5   5      405.14      367.33     12.69 o 
   2   5   5     2396.57     2349.38     49.22 o 
   3   5   5     1423.88     1520.82     45.68 o 
   4   5   5      549.77      611.15     29.35 o 
   5   5   5     3807.19     3615.52    125.79 o 
  -5   6   5     1965.21     1973.46     73.58 o 
  -4   6   5     3658.18     3694.30    128.31 o 
  -3   6   5     1564.09     1486.25     44.18 o 
  -2   6   5     3497.49     3481.49     79.09 o 
  -1   6   5      457.10      517.82     17.28 o 
   0   6   5      443.23      198.16     49.30 o 
   1   6   5      596.85      667.04     16.56 o 
   2   6   5     3358.29     3230.35     68.93 o 
   3   6   5     1671.84     1574.20     46.46 o 
   4   6   5     3637.84     3667.51    102.72 o 
   5   6   5     1860.07     1915.02     71.65 o 
   6   6   5        3.19        3.94     27.27 o 
  -6   7   5      685.07      749.87     37.19 o 
  -5   7   5     1026.55     1012.98     36.00 o 
  -4   7   5     1771.59     1808.10     55.39 o 
  -3   7   5     4100.66     4013.04     94.45 o 
  -2   7   5      445.05      432.18     16.25 o 
  -1   7   5      814.32      753.28     31.68 o 
   0   7   5       86.01      114.60     12.73 o 
   1   7   5      858.44      844.60     44.47 o 
   2   7   5      658.36      611.02     20.36 o 
   3   7   5     4165.74     4168.24     96.06 o 
   4   7   5     1643.25     1730.61     67.20 o 
   5   7   5      962.11      950.98     43.02 o 
   6   7   5      721.63      715.09     68.18 o 
   7   7   5      132.21      185.28     18.84 o 
  -7   8   5      446.82      370.19     21.97 o 
  -6   8   5      467.44      488.78     23.97 o 
  -5   8   5     1754.59     1709.09     54.00 o 
  -4   8   5     1608.47     1553.19     49.57 o 
  -3   8   5      471.70      447.81     17.60 o 
  -2   8   5     2121.35     2114.72     53.27 o 
  -1   8   5     1623.61     1671.84     41.76 o 
   0   8   5      705.69      721.62     22.35 o 
   1   8   5     1585.57     1576.89     40.48 o 
   2   8   5     2249.67     2232.11     61.02 o 
   3   8   5      447.54      407.06     15.86 o 
   4   8   5     1529.82     1508.11     61.26 o 
   5   8   5     1569.61     1543.61     63.93 o 
   6   8   5      412.09      421.44     28.63 o 
   7   8   5      483.40      437.09     28.92 o 
   8   8   5      291.96      304.11     21.05 o 
  -8   9   5       39.29       33.13     13.51 o 
  -7   9   5      685.23      695.33     31.32 o 
  -6   9   5      505.73      552.42     26.96 o 
  -5   9   5      473.03      473.42     24.37 o 
  -4   9   5       32.86       25.99     12.27 o 
  -3   9   5      286.58      319.22     15.37 o 
  -2   9   5      569.87      544.18     19.92 o 
  -1   9   5       50.75       56.51      8.28 o 
   0   9   5     6777.46     6616.19    150.85 o 
   1   9   5      116.10      111.52      8.48 o 
   2   9   5      656.51      636.71     20.88 o 
   3   9   5      330.23      340.52     24.47 o 
   4   9   5       20.84       32.79     12.64 o 
   5   9   5      477.64      521.65     30.99 o 
   6   9   5      383.09      439.39     30.54 o 
   7   9   5      673.33      608.91     36.89 o 
   8   9   5       65.81       72.84     14.43 o 
   9   9   5        3.09       -1.20     12.81 o 
  -9  10   5       68.75       80.67     15.63 o 
  -8  10   5      414.98      407.68     25.49 o 
  -7  10   5      186.17      174.29     22.39 o 
  -6  10   5      240.42      226.29     17.92 o 
  -5  10   5      386.72      351.45     22.19 o 
  -4  10   5       34.28       41.35     11.35 o 
  -3  10   5      170.68      180.35     15.14 o 
  -2  10   5      713.59      666.46     23.13 o 
  -1  10   5      694.72      697.01     23.20 o 
   0  10   5      157.73      165.27     12.70 o 
   1  10   5      801.16      809.54     23.97 o 
   2  10   5      739.61      705.52     37.53 o 
   3  10   5      155.07      151.30     17.64 o 
   4  10   5       50.56       47.79     10.38 o 
   5  10   5      456.91      460.79     36.07 o 
   6  10   5      171.46      138.09     19.77 o 
   7  10   5      203.36      204.27     22.54 o 
   8  10   5      450.61      487.00     32.71 o 
   9  10   5       77.73       64.32     15.59 o 
  10  10   5      151.94      165.13     19.38 o 
 -10  11   5        1.04        8.60     14.99 o 
  -9  11   5      203.78      198.36     20.57 o 
  -8  11   5      129.89      138.16     17.28 o 
  -7  11   5      182.74      176.61     18.14 o 
  -6  11   5      450.03      456.44     39.74 o 
  -5  11   5       57.27       43.38     12.24 o 
  -4  11   5      436.95      433.39     43.01 o 
  -3  11   5       37.23       33.03     11.70 o 
  -2  11   5       97.22      103.59     10.60 o 
  -1  11   5      980.55      962.12     29.11 o 
   0  11   5      345.42      346.93     16.04 o 
   1  11   5     1091.28      973.42     32.56 o 
   2  11   5       67.00       92.40     13.96 o 
   3  11   5       57.03       61.10     11.48 o 
   4  11   5      488.60      456.49     22.39 o 
   5  11   5       41.64       48.12     11.54 o 
   6  11   5      497.01      481.87     55.33 o 
   7  11   5      171.86      216.49     28.95 o 
   8  11   5      115.15      113.55     16.98 o 
   9  11   5      206.02      203.12     21.13 o 
  10  11   5        1.70        8.35     15.26 o 
  -9  12   5       81.26      104.18     17.50 o 
  -8  12   5       75.41       73.44     16.64 o 
  -7  12   5       12.06        3.94     13.31 o 
  -6  12   5       28.86       37.28     13.55 o 
  -5  12   5      204.01      224.93     19.62 o 
  -4  12   5      107.87      124.47     15.87 o 
  -3  12   5      300.19      319.98     21.22 o 
  -2  12   5      303.38      336.67     20.99 o 
  -1  12   5      228.39      240.83     18.08 o 
   0  12   5       84.38      101.53     17.04 o 
   1  12   5      210.47      240.42     33.15 o 
   2  12   5      330.90      361.67     41.96 o 
   3  12   5      353.38      375.52     42.80 o 
   4  12   5      114.46      123.90     24.75 o 
   5  12   5      214.80      174.87     22.84 o 
   6  12   5       16.20       17.19     15.99 o 
   7  12   5       21.03       48.00     18.09 o 
   8  12   5       62.03       54.12     16.58 o 
   9  12   5       83.73       40.56     16.36 o 
  -7  13   5       10.76       14.21     14.48 o 
  -6  13   5        0.80       -5.57     12.83 o 
  -5  13   5       72.42       96.13     16.43 o 
  -4  13   5      149.31      163.22     30.36 o 
  -3  13   5      143.01      171.09     17.59 o 
  -2  13   5      212.03      227.96     42.38 o 
  -1  13   5      133.43      163.17     32.94 o 
   0  13   5       40.64       50.77     24.34 o 
   1  13   5      151.79      179.58     32.31 o 
   2  13   5      228.81      219.86     34.40 o 
   3  13   5      167.59      206.85     33.99 o 
   4  13   5      126.58      156.08     33.57 o 
   5  13   5       65.39       76.17     23.50 o 
   6  13   5        2.96      -17.04     17.04 o 
   7  13   5        8.12      -13.13     19.51 o 
  -5  14   5       17.47       25.93     15.18 o 
  -4  14   5      127.46       99.15     16.74 o 
  -3  14   5      211.71      212.30     24.33 o 
  -2  14   5       12.79       -7.25     14.37 o 
  -1  14   5       14.83       -8.39     20.98 o 
   0  14   5       69.78       71.33     28.11 o 
   1  14   5       12.93        9.65     23.50 o 
   2  14   5       32.45      -20.56     20.56 o 
   3  14   5      166.03      178.74     34.40 o 
   4  14   5      113.37       97.76     29.37 o 
   5  14   5       19.65      -10.49     25.17 o 
  -2  15   5       68.05       74.26     28.11 o 
  -1  15   5       21.06       13.01     25.59 o 
   0  15   5       23.30       23.08     23.92 o 
   1  15   5        7.13       29.37     27.27 o 
   2  15   5       60.69       55.80     28.95 o 
   0   1   6    10710.08    11274.97    212.91 o 
   1   1   6      180.02      190.23      6.84 o 
  -1   2   6      294.05      287.63      9.51 o 
   0   2   6      199.77      222.28      6.43 o 
   1   2   6      410.88      400.68     11.04 o 
   2   2   6      824.84      727.83     19.17 o 
  -2   3   6     2159.43     2094.74     57.08 o 
  -1   3   6       62.35       37.13      4.00 o 
   0   3   6       14.63       17.31      3.16 o 
   1   3   6      111.16       91.69      4.50 o 
   2   3   6     2180.99     2087.61     48.01 o 
   3   3   6     8897.30     8940.82    228.99 o 
  -3   4   6       65.39       71.07      9.14 o 
  -2   4   6     2965.29     2848.64     76.66 o 
  -1   4   6     2350.73     2334.59     47.56 o 
   0   4   6      477.05      493.88     12.93 o 
   1   4   6     2189.97     2181.09     41.26 o 
   2   4   6     3294.03     3057.40     70.34 o 
   3   4   6       67.99       70.91     13.85 o 
   4   4   6     2202.59     2207.28     79.36 o 
  -4   5   6      953.85      898.72     29.59 o 
  -3   5   6     1207.01     1171.33     62.92 o 
  -2   5   6     2207.80     2243.99     72.22 o 
  -1   5   6      811.60      761.89     20.41 o 
   0   5   6     2540.58     2656.33     49.81 o 
   1   5   6      907.52      834.84     19.93 o 
   2   5   6     2118.84     2174.29     59.24 o 
   3   5   6     1624.79     1632.81     61.56 o 
   4   5   6      963.91      926.85     39.16 o 
   5   5   6     1378.20     1352.88     56.64 o 
  -5   6   6     2351.08     2304.92     84.40 o 
  -4   6   6       89.22      108.68     13.64 o 
  -3   6   6      286.34      217.77     48.26 o 
  -2   6   6      323.21      353.28     13.07 o 
  -1   6   6     4339.64     4378.72     85.98 o 
   0   6   6      357.94      356.66     14.03 o 
   1   6   6     4189.74     4208.26     97.74 o 
   2   6   6      373.91      396.19     12.93 o 
   3   6   6      258.01      210.42     13.36 o 
   4   6   6      129.50      123.88     24.13 o 
   5   6   6     2409.73     2459.13     90.34 o 
   6   6   6       98.63      105.97     25.80 o 
  -6   7   6     2094.15     2039.33     78.03 o 
  -5   7   6      579.31      483.55     28.48 o 
  -4   7   6      186.06      153.83     13.40 o 
  -3   7   6      215.96      201.04     11.73 o 
  -2   7   6      966.73      991.34     31.28 o 
  -1   7   6      107.43      106.72      9.45 o 
   1   7   6      124.89      127.03      9.93 o 
   2   7   6      938.96      959.38     23.72 o 
   3   7   6      177.04      162.15     12.71 o 
   4   7   6      208.98      186.96     23.92 o 
   5   7   6      572.62      553.03     31.73 o 
   6   7   6     2154.10     2109.63     80.10 o 
   7   7   6        5.01        0.52     24.34 o 
  -7   8   6      510.07      489.57     27.87 o 
  -6   8   6      907.74      880.66     34.29 o 
  -5   8   6      247.20      272.11     24.38 o 
  -4   8   6      598.08      542.71     24.54 o 
  -3   8   6      456.62      450.46     18.30 o 
  -2   8   6      159.36      166.36     10.79 o 
  -1   8   6     1048.76     1038.20     29.00 o 
   0   8   6       51.71       32.45      8.63 o 
   1   8   6     1048.00     1056.13     26.18 o 
   2   8   6       81.97       77.04     10.73 o 
   3   8   6      470.92      489.36     22.42 o 
   4   8   6      442.29      388.42     20.61 o 
   5   8   6      229.68      227.30     21.26 o 
   6   8   6      900.18      873.96     42.57 o 
   7   8   6      536.65      570.32     34.55 o 
   8   8   6      687.57      759.88     32.38 o 
  -8   9   6       18.08        3.28     11.97 o 
  -7   9   6      311.53      319.62     21.63 o 
  -6   9   6       74.91       48.26     12.05 o 
  -5   9   6      810.26      837.38     33.98 o 
  -4   9   6       49.84       46.00     11.26 o 
  -3   9   6      187.19      194.22     12.48 o 
  -2   9   6     1708.63     1646.43     43.14 o 
  -1   9   6      799.20      789.07     27.21 o 
   0   9   6        4.76        4.20      6.74 o 
   1   9   6      814.72      760.03     24.49 o 
   2   9   6     1709.13     1665.64     50.62 o 
   3   9   6      182.50      188.97     14.58 o 
   4   9   6       40.39       39.98      9.46 o 
   5   9   6      905.45      928.70     37.83 o 
   6   9   6      102.41      115.35     17.80 o 
   7   9   6      300.43      303.48     26.25 o 
   8   9   6        7.73       11.96     15.13 o 
   9   9   6      365.65      448.06     26.96 o 
  -9  10   6      129.13      148.70     18.57 o 
  -8  10   6      148.14      147.77     17.33 o 
  -7  10   6      137.57      121.61     16.20 o 
  -6  10   6       10.08       18.14     16.39 o 
  -5  10   6       16.56        9.53     11.59 o 
  -4  10   6      618.11      638.72     28.79 o 
  -3  10   6      122.72      122.44     11.03 o 
  -2  10   6      797.02      760.80     24.75 o 
  -1  10   6      104.46      106.67     10.36 o 
   0  10   6       23.56       10.13      8.27 o 
   1  10   6      106.92      114.18     12.05 o 
   2  10   6      796.42      785.06     30.36 o 
   3  10   6      122.72      134.41     13.02 o 
   4  10   6      722.62      769.26     29.63 o 
   5  10   6       13.55       18.28     10.43 o 
   6  10   6       19.77        9.77     10.58 o 
   7  10   6      144.38      157.11     21.90 o 
   8  10   6      154.84      167.10     22.36 o 
   9  10   6      125.99      145.81     18.65 o 
  10  10   6      568.61      629.65     32.89 o 
 -10  11   6      110.76      102.10     18.91 o 
  -9  11   6      150.92      178.28     20.78 o 
  -8  11   6      123.73      127.40     17.23 o 
  -7  11   6      117.59      111.57     16.70 o 
  -6  11   6       44.49       49.95     13.82 o 
  -5  11   6      286.17      275.50     20.67 o 
  -4  11   6      130.42      159.08     16.24 o 
  -3  11   6      693.37      656.76     28.73 o 
  -2  11   6      655.90      630.11     22.71 o 
  -1  11   6      234.08      219.08     15.30 o 
   0  11   6     1680.50     1589.38     58.87 o 
   1  11   6      205.74      196.24     21.19 o 
   2  11   6      679.97      668.86     28.08 o 
   3  11   6      663.66      667.10     27.91 o 
   4  11   6      112.85      137.09     14.50 o 
   5  11   6      343.34      308.63     19.63 o 
   6  11   6       28.83       56.98     13.83 o 
   7  11   6      134.78      135.88     15.98 o 
   8  11   6      145.17      123.27     29.16 o 
   9  11   6      166.82      163.30     20.39 o 
  10  11   6      109.00      111.25     18.96 o 
  -8  12   6        2.75       -2.37     14.20 o 
  -7  12   6       93.92       91.40     16.65 o 
  -6  12   6       72.97       69.49     14.76 o 
  -5  12   6      220.56      211.32     19.53 o 
  -4  12   6      159.29      175.16     17.44 o 
  -3  12   6       52.25       33.99     12.36 o 
  -2  12   6      158.52      150.32     33.57 o 
  -1  12   6     1103.65     1108.69     49.82 o 
   0  12   6       30.46       -9.65     20.14 o 
   1  12   6     1146.42     1137.88     75.94 o 
   2  12   6      170.41      135.94     28.11 o 
   3  12   6       49.88       33.29     15.87 o 
   4  12   6      164.98      155.52     21.63 o 
   5  12   6      183.76      162.66     22.96 o 
   6  12   6       74.69       47.49     18.98 o 
   7  12   6      110.52      141.56     31.68 o 
   8  12   6        3.44       -9.94     14.70 o 
  -7  13   6       51.43       21.55     15.81 o 
  -6  13   6      160.68      167.13     19.35 o 
  -5  13   6       58.64       63.07     15.62 o 
  -4  13   6      245.83      243.81     20.67 o 
  -3  13   6       33.52       53.14     16.88 o 
  -2  13   6        0.06       -1.85     14.61 o 
  -1  13   6        8.46       30.63     23.92 o 
   0  13   6     1181.40     1189.49     78.88 o 
   1  13   6        8.33        7.55     21.82 o 
   2  13   6        7.77      -12.59     20.14 o 
   3  13   6       34.05        2.10     21.40 o 
   4  13   6      233.45      227.64     25.66 o 
   5  13   6       60.87       67.47     20.45 o 
   6  13   6      159.49      156.94     24.87 o 
   7  13   6       48.46       50.27     20.07 o 
  -5  14   6       88.39       83.29     18.84 o 
  -4  14   6       35.46       48.99     18.84 o 
  -3  14   6       66.29       77.51     19.39 o 
  -2  14   6      108.00      121.26     29.37 o 
  -1  14   6       48.77       69.23     27.27 o 
   0  14   6        0.25      -14.69     21.40 o 
   1  14   6       93.99      145.17     33.15 o 
   2  14   6       93.22      139.30     32.73 o 
   3  14   6       58.32       63.78     26.85 o 
   4  14   6       20.54        7.97     23.50 o 
   5  14   6       95.52      165.31     35.24 o 
   0   1   7     1515.33     1747.28     28.49 o 
   1   1   7     1062.04      961.50     19.10 o 
  -1   2   7     7196.19     7082.19    114.66 o 
   0   2   7    11195.59    11402.72    192.68 o 
   1   2   7     6955.89     6915.03    122.23 o 
   2   2   7       24.06        5.95      2.87 o 
  -2   3   7     1824.64     1873.99     72.41 o 
  -1   3   7     1967.16     2045.14     56.14 o 
   0   3   7     1314.80     1125.06     28.88 o 
   1   3   7     1969.73     2027.46     48.25 o 
   2   3   7     1793.24     1979.46     45.85 o 
   3   3   7       53.83       97.97      8.65 o 
  -3   4   7     1601.19     1629.12     47.04 o 
  -2   4   7      753.25      810.70     27.33 o 
  -1   4   7     3262.31     3293.50     73.52 o 
   0   4   7     1009.56     1141.51     25.39 o 
   1   4   7     3646.23     3768.64     75.73 o 
   2   4   7      947.48      944.88     24.40 o 
   3   4   7     1647.09     1555.28     45.27 o 
   4   4   7      880.87      959.03     37.03 o 
  -4   5   7      911.33      898.63     35.89 o 
  -3   5   7      533.73      494.62     23.22 o 
  -2   5   7     3079.12     3200.12     71.92 o 
  -1   5   7      410.45      450.43     13.18 o 
   0   5   7      113.12      115.36      6.09 o 
   1   5   7      497.94      536.38     14.54 o 
   2   5   7     3199.19     3244.36     75.46 o 
   3   5   7      590.75      575.64     31.05 o 
   5   5   7     1000.30     1026.91     43.76 o 
  -5   6   7      537.93      550.35     35.66 o 
  -4   6   7     1146.86     1112.86     35.66 o 
  -3   6   7     2027.66     2022.95     68.52 o 
  -2   6   7      855.20      876.53     25.34 o 
  -1   6   7     1117.55     1164.63     27.50 o 
   0   6   7       84.83       68.52      6.62 o 
   1   6   7     1239.63     1267.10     31.52 o 
   2   6   7     1013.53     1093.18     77.62 o 
   3   6   7     2053.38     2011.08     68.92 o 
   4   6   7     1144.83     1150.15     47.76 o 
   5   6   7      490.24      465.14     27.43 o 
   6   6   7      299.54      277.92     23.08 o 
  -6   7   7      348.33      347.75     34.61 o 
  -5   7   7      238.78      181.25     18.03 o 
  -4   7   7     1430.99     1432.19     44.03 o 
  -3   7   7     1352.21     1271.24     34.81 o 
  -2   7   7     1178.91     1104.86     34.26 o 
  -1   7   7      195.38      195.90     11.85 o 
   0   7   7      188.85      180.78      9.87 o 
   1   7   7      162.29      149.36      9.87 o 
   2   7   7     1153.66     1066.61     42.46 o 
   3   7   7     1367.02     1315.69     41.45 o 
   4   7   7     1488.01     1484.75     45.88 o 
   5   7   7      315.44      264.84     28.95 o 
   6   7   7      322.02      328.11     24.92 o 
   7   7   7      273.69      269.84     22.82 o 
  -7   8   7      347.91      368.62     37.34 o 
  -6   8   7      238.07      232.42     17.83 o 
  -5   8   7      315.19      292.98     20.64 o 
  -4   8   7      858.11      854.87     34.76 o 
  -3   8   7      810.83      802.84     24.94 o 
  -2   8   7      857.63      853.38     25.75 o 
  -1   8   7     1371.09     1343.44     35.91 o 
   0   8   7       61.51       36.35      6.70 o 
   1   8   7     1309.86     1313.22     41.70 o 
   2   8   7      767.88      797.99     29.73 o 
   3   8   7      773.60      764.61     35.74 o 
   4   8   7      912.15      898.48     50.87 o 
   5   8   7      417.95      386.82     26.25 o 
   6   8   7      245.19      220.40     41.75 o 
   7   8   7      314.32      311.33     25.51 o 
   8   8   7       34.14       41.38     15.52 o 
  -8   9   7       56.56       48.29     13.53 o 
  -7   9   7      224.58      181.63     17.68 o 
  -6   9   7      399.62      383.58     23.38 o 
  -5   9   7      775.92      782.96     31.91 o 
  -4   9   7      518.34      522.24     24.28 o 
  -3   9   7      512.36      443.16     20.11 o 
  -2   9   7      309.31      324.33     15.26 o 
  -1   9   7      342.45      345.20     15.74 o 
   0   9   7     1463.92     1478.16     44.70 o 
   1   9   7      394.39      370.96     19.69 o 
   2   9   7      228.20      224.75     15.86 o 
   3   9   7      508.28      475.40     22.16 o 
   4   9   7      429.55      391.93     21.55 o 
   5   9   7      790.54      765.42     30.43 o 
   6   9   7      530.05      523.21     32.60 o 
   7   9   7      296.64      310.58     26.70 o 
   8   9   7       58.66       55.59     17.04 o 
   9   9   7       34.60       52.84     14.51 o 
  -9  10   7       85.38       76.93     16.43 o 
  -8  10   7      168.37      209.56     19.84 o 
  -7  10   7      462.89      453.10     26.60 o 
  -6  10   7      139.95      175.88     17.36 o 
  -5  10   7      659.88      586.84     28.00 o 
  -4  10   7      473.41      422.14     23.32 o 
  -3  10   7      539.64      553.33     27.92 o 
  -2  10   7      449.73      419.52     17.99 o 
  -1  10   7      177.37      163.98     13.41 o 
   0  10   7      329.80      356.76     23.49 o 
   1  10   7      149.21      146.77     13.81 o 
   2  10   7      461.38      382.73     20.53 o 
   3  10   7      550.57      574.75     25.49 o 
   4  10   7      414.80      393.88     28.95 o 
   5  10   7      616.41      627.33     27.75 o 
   6  10   7      205.08      223.23     26.31 o 
   7  10   7      526.68      495.27     34.41 o 
   8  10   7      206.88      203.80     24.03 o 
   9  10   7       64.16       73.03     23.15 o 
  10  10   7       10.11       16.98     14.53 o 
  -9  11   7       45.91       60.73     16.17 o 
  -8  11   7       71.53       66.34     16.12 o 
  -7  11   7      147.61      142.59     17.64 o 
  -6  11   7      214.26      218.26     19.44 o 
  -5  11   7       65.09       55.33     13.31 o 
  -4  11   7      431.77      432.89     35.38 o 
  -3  11   7      139.79      113.25     11.50 o 
  -2  11   7      157.95      162.26     14.58 o 
  -1  11   7      887.91      868.87     97.34 o 
   0  11   7       95.53       82.79     14.19 o 
   1  11   7      942.08      997.12     42.64 o 
   2  11   7      167.09      189.96     16.01 o 
   3  11   7      105.57       86.72     13.10 o 
   4  11   7      394.67      401.08     22.34 o 
   5  11   7       48.28       57.32     17.84 o 
   6  11   7      240.52      211.89     17.82 o 
   7  11   7      196.39      201.90     18.21 o 
   8  11   7       61.44       70.92     20.77 o 
   9  11   7       49.36       55.27     17.17 o 
  -8  12   7      171.09      199.86     22.09 o 
  -7  12   7       39.62       42.31     15.58 o 
  -6  12   7      110.98      109.43     16.75 o 
  -5  12   7      114.06      123.35     16.52 o 
  -4  12   7      230.99      228.57     19.13 o 
  -3  12   7      497.71      524.68     33.73 o 
  -2  12   7      242.72      219.94     20.23 o 
  -1  12   7      178.61      169.10     17.91 o 
   0  12   7      297.28      347.53     24.37 o 
   1  12   7      169.50      152.86     17.62 o 
   2  12   7      230.39      193.49     19.00 o 
   3  12   7      414.44      377.28     31.17 o 
   4  12   7      159.91      135.45     15.51 o 
   5  12   7       92.90      109.85     21.87 o 
   6  12   7      125.09      129.75     16.03 o 
   7  12   7       35.94       53.97     19.59 o 
   8  12   7      183.13      173.00     30.21 o 
  -6  13   7       24.68       29.49     14.69 o 
  -5  13   7      146.09      157.09     19.34 o 
  -4  13   7      132.31      123.47     21.26 o 
  -3  13   7      179.76      146.01     31.89 o 
  -2  13   7      375.31      400.27     45.73 o 
  -1  13   7        9.74        2.52     23.08 o 
   0  13   7       67.84       90.21     28.11 o 
   1  13   7       18.27       73.43     26.01 o 
   2  13   7      332.47      272.30     38.60 o 
   3  13   7      157.16      160.28     31.47 o 
   4  13   7      130.46      162.57     24.17 o 
   5  13   7      140.18      156.20     24.31 o 
   6  13   7       19.22        6.24     17.77 o 
  -4  14   7      190.65       91.89     29.37 o 
  -3  14   7      208.46      256.36     39.44 o 
  -2  14   7       98.06       80.14     29.79 o 
  -1  14   7       44.32       55.80     27.27 o 
   0  14   7       47.22       35.24     25.59 o 
   1  14   7       49.31       28.11     27.27 o 
   2  14   7      121.15      128.81     33.99 o 
   3  14   7      238.65      265.59     41.12 o 
   4  14   7      209.86      194.68     37.76 o 
   0   0   8     1299.96     1319.61     45.16 o 
   0   1   8     2366.78     2415.16     43.88 o 
   1   1   8     5369.25     5479.26     84.65 o 
  -1   2   8     3888.26     3815.92     59.77 o 
   0   2   8     4347.38     4738.15     77.95 o 
   1   2   8     4036.23     3926.29     61.49 o 
   2   2   8     2506.35     2344.91     37.89 o 
  -2   3   8     3317.12     3171.95     73.89 o 
  -1   3   8       41.21       39.33      4.60 o 
   0   3   8      123.28      145.03      7.00 o 
   1   3   8       34.28       34.92      4.40 o 
   2   3   8     3312.51     3142.47     63.88 o 
   3   3   8      226.09      265.19     27.90 o 
  -3   4   8     1479.74     1389.35     41.47 o 
  -2   4   8      273.19      281.29     10.63 o 
  -1   4   8     1599.04     1534.90     42.07 o 
   0   4   8     4880.01     5117.85    117.19 o 
   1   4   8     1491.52     1436.14     31.43 o 
   2   4   8      333.12      347.36     12.09 o 
   3   4   8     1679.85     1496.46    111.79 o 
   4   4   8      187.33      159.72     20.77 o 
  -4   5   8      719.24      687.72     30.92 o 
  -3   5   8      166.80      168.20     15.64 o 
  -2   5   8     2319.30     2243.00     62.71 o 
  -1   5   8     2313.08     2283.48     55.76 o 
   0   5   8       35.60       47.86      5.10 o 
   1   5   8     2368.44     2343.60     50.48 o 
   2   5   8     2477.41     2426.35     67.64 o 
   3   5   8      158.32      143.59     13.77 o 
   5   5   8      752.21      714.28     73.84 o 
  -5   6   8       41.72       34.87     12.29 o 
  -4   6   8      210.41      226.86     22.68 o 
  -3   6   8      780.54      723.65     29.20 o 
  -2   6   8     1135.41     1112.12     28.34 o 
  -1   6   8      286.04      298.75     11.10 o 
   0   6   8     4912.75     4915.33     98.48 o 
   1   6   8      305.33      282.85     13.16 o 
   2   6   8     1039.55      984.90     39.49 o 
   3   6   8      808.68      814.54     33.93 o 
   4   6   8      207.48      195.75     14.39 o 
   5   6   8       58.30       45.85     12.88 o 
   6   6   8      377.29      432.19     29.16 o 
  -6   7   8       12.68        4.95     23.29 o 
  -5   7   8      602.34      567.91     31.73 o 
  -4   7   8      224.30      209.51     14.65 o 
  -3   7   8      158.85      161.84     13.05 o 
  -2   7   8      102.78      120.27      9.85 o 
  -1   7   8     3804.39     3898.36     83.29 o 
   0   7   8      107.95       94.74      7.62 o 
   1   7   8     4085.29     4101.64    110.03 o 
   2   7   8      133.78      155.11     13.15 o 
   3   7   8      142.02      146.45     15.33 o 
   4   7   8      207.05      193.36     26.19 o 
   5   7   8      519.65      538.76     31.51 o 
   6   7   8       11.31       16.91     12.31 o 
   7   7   8      163.87      174.67     20.02 o 
  -7   8   8      109.73      106.08     25.38 o 
  -6   8   8      421.43      444.07     37.13 o 
  -5   8   8       36.46       26.66     17.83 o 
  -4   8   8      147.52      152.55     17.82 o 
  -3   8   8     1376.35     1344.45     37.29 o 
  -2   8   8       14.21       18.80      7.34 o 
  -1   8   8      723.88      664.24     22.59 o 
   0   8   8     2661.52     2849.74     80.26 o 
   1   8   8      841.33      821.09     29.66 o 
   2   8   8       47.13       54.81     10.49 o 
   3   8   8     1406.37     1415.83     44.66 o 
   4   8   8      133.19      132.70     13.51 o 
   5   8   8       27.59       15.82      9.68 o 
   6   8   8      485.68      541.20     36.50 o 
   7   8   8      109.54       82.88     17.35 o 
   8   8   8      369.69      403.60     31.47 o 
  -8   9   8       81.70       95.64     18.19 o 
  -7   9   8      424.94      444.83     26.24 o 
  -6   9   8        2.46        1.91     11.91 o 
  -5   9   8       51.91       47.06     11.93 o 
  -4   9   8      477.11      473.88     19.69 o 
  -3   9   8      478.14      456.41     18.76 o 
  -2   9   8      261.28      278.43     14.45 o 
  -1   9   8       96.38      117.74     11.94 o 
   0   9   8      135.65      140.52     14.23 o 
   1   9   8      124.76      135.32     13.21 o 
   2   9   8      286.46      302.05     18.40 o 
   3   9   8      459.09      431.49     21.79 o 
   4   9   8      424.24      478.92     23.69 o 
   5   9   8       32.93       30.90     10.99 o 
   6   9   8        4.36       -1.37     10.62 o 
   7   9   8      460.35      472.45     33.33 o 
   8   9   8      136.84      149.80     23.50 o 
   9   9   8       21.78       25.47     14.16 o 
  -9  10   8      281.37      275.90     23.47 o 
  -8  10   8       95.09       96.49     16.79 o 
  -7  10   8      111.80      110.64     16.38 o 
  -6  10   8       10.78        2.99     11.84 o 
  -5  10   8      129.52      108.48     14.83 o 
  -4  10   8      267.52      298.03     20.12 o 
  -3  10   8      716.88      768.29     26.02 o 
  -2  10   8      287.12      269.27     17.54 o 
  -1  10   8       21.37        8.88     11.29 o 
   0  10   8       91.04      103.26     15.41 o 
   1  10   8       40.75       42.12     11.38 o 
   2  10   8      296.72      294.88     19.14 o 
   3  10   8      639.29      693.75     29.15 o 
   4  10   8      263.72      286.58     19.44 o 
   5  10   8      125.16      166.32     16.36 o 
   6  10   8       14.91       13.58     10.97 o 
   7  10   8      128.58      136.67     16.89 o 
   8  10   8       89.77       86.57     34.82 o 
   9  10   8      257.68      299.93     24.62 o 
  10  10   8      182.13      175.99     21.38 o 
  -9  11   8       10.74       24.40     15.16 o 
  -8  11   8      256.41      275.83     23.70 o 
  -7  11   8       52.81       48.91     15.40 o 
  -6  11   8       68.72       81.05     14.98 o 
  -5  11   8      104.19      108.30     15.18 o 
  -4  11   8      480.86      460.77     25.76 o 
  -3  11   8        2.15        6.35     10.21 o 
  -2  11   8      231.79      263.59     21.87 o 
  -1  11   8      313.63      313.49     25.80 o 
   0  11   8       64.92       58.98     17.62 o 
   1  11   8      294.92      278.37     22.24 o 
   2  11   8      231.04      244.39     18.32 o 
   3  11   8        1.61       -4.86     10.54 o 
   4  11   8      470.83      476.20     25.13 o 
   5  11   8      102.93       79.26     13.64 o 
   6  11   8       66.25       71.64     13.97 o 
   7  11   8       35.91       24.98     13.12 o 
   8  11   8      260.18      264.75     21.29 o 
   9  11   8       14.29       31.07     18.49 o 
  -7  12   8        4.07       -6.89     14.24 o 
  -6  12   8      566.14      599.53     31.39 o 
  -5  12   8      151.50      153.67     17.87 o 
  -4  12   8       84.93       79.18     18.96 o 
  -3  12   8      321.65      375.41     26.61 o 
  -2  12   8      269.51      230.40     27.27 o 
  -1  12   8       34.38       37.26     13.96 o 
   0  12   8       96.82      100.78     16.06 o 
   1  12   8       42.24       50.54     14.61 o 
   2  12   8      240.32      234.86     21.63 o 
   3  12   8      302.46      308.55     20.93 o 
   4  12   8       81.65       86.37     13.98 o 
   5  12   8      152.72      137.84     16.79 o 
   6  12   8      559.86      561.89     29.16 o 
   7  12   8        2.79       10.14     13.31 o 
  -5  13   8      251.01      249.23     27.28 o 
  -4  13   8       58.52       72.59     27.69 o 
  -3  13   8       47.20       74.26     28.53 o 
  -2  13   8        8.64       66.29     26.85 o 
  -1  13   8      367.35      335.66     44.06 o 
   0  13   8        0.05        6.29     23.50 o 
   1  13   8      377.87      376.78     45.73 o 
   2  13   8        8.20       40.28     26.43 o 
   3  13   8       49.24        9.65     25.17 o 
   4  13   8       58.52       32.87     18.63 o 
   5  13   8      242.17      255.72     29.52 o 
  -2  14   8      335.83      335.66     45.31 o 
  -1  14   8        3.90        2.94     23.92 o 
   0  14   8      433.87      420.83     49.09 o 
   1  14   8        7.18        7.97     24.75 o 
   2  14   8      347.74      424.19     49.93 o 
   0   1   9      262.00      252.94      7.56 o 
   1   1   9      657.03      632.22     13.86 o 
  -1   2   9     1001.94      997.55     18.17 o 
   0   2   9      725.43      706.53     15.04 o 
   1   2   9     1161.65     1168.04     20.75 o 
   2   2   9     3817.07     3912.70     61.62 o 
  -2   3   9     1384.47     1424.99     28.80 o 
  -1   3   9     2795.73     2905.81     54.01 o 
   0   3   9      140.60      123.61      7.23 o 
   1   3   9     3051.25     3167.20     64.68 o 
   2   3   9     1414.42     1468.74     32.20 o 
   3   3   9        6.88        7.15      4.11 o 
  -3   4   9      788.79      807.98     43.98 o 
  -2   4   9     1913.78     1872.02     46.20 o 
  -1   4   9      399.28      405.25     14.79 o 
   0   4   9     1847.93     1117.32     57.48 o 
   1   4   9      556.70      571.44     15.46 o 
   2   4   9     1956.77     1958.38     56.08 o 
   4   4   9     3315.45     3178.63     87.34 o 
  -4   5   9       30.43       35.95      9.31 o 
  -3   5   9      480.64      489.75     16.84 o 
  -2   5   9     2166.72     2184.82     51.28 o 
  -1   5   9     1180.88     1214.23     28.15 o 
   0   5   9     1413.81     1399.84     35.22 o 
   1   5   9     1154.43     1139.41     29.92 o 
   2   5   9     1931.16     1953.67     56.77 o 
   3   5   9      573.51      582.47     23.72 o 
   4   5   9       86.40       75.71     10.32 o 
   5   5   9      140.66      166.72     17.47 o 
  -5   6   9       99.92       71.92     13.61 o 
  -4   6   9      428.68      409.76     20.91 o 
  -3   6   9     1620.53     1683.30     41.30 o 
  -2   6   9      671.60      645.66     19.27 o 
  -1   6   9      314.76      300.28     14.41 o 
   0   6   9        3.68       15.58      7.17 o 
   1   6   9      372.79      382.67     19.36 o 
   2   6   9      815.92      838.87     29.88 o 
   3   6   9     1416.08     1419.74     44.08 o 
   4   6   9      290.01      255.33     16.34 o 
   5   6   9       48.31       14.92     16.15 o 
   6   6   9      123.53      140.96     18.67 o 
  -6   7   9      272.18      296.12     23.98 o 
  -5   7   9      136.95      122.75     16.84 o 
  -4   7   9      564.66      585.39     26.13 o 
  -3   7   9     1568.05     1570.66     47.87 o 
  -2   7   9      926.36      910.48     31.08 o 
  -1   7   9     1784.74     1902.97     44.11 o 
   0   7   9      782.79      783.37     29.10 o 
   1   7   9     1865.41     1998.22     58.25 o 
   2   7   9      909.72      900.75     32.57 o 
   3   7   9     1393.13     1420.43     44.81 o 
   4   7   9      396.23      373.15     20.19 o 
   5   7   9       98.92      113.99     13.22 o 
   6   7   9      225.92      244.63     22.63 o 
   7   7   9       46.16       61.65     16.01 o 
  -7   8   9      279.24      272.10     24.60 o 
  -6   8   9      460.91      401.81     34.82 o 
  -5   8   9       99.42      103.47     16.30 o 
  -4   8   9      869.71      822.93     28.02 o 
  -3   8   9      611.93      598.85     22.09 o 
  -2   8   9      357.48      379.68     16.64 o 
  -1   8   9      471.02      467.79     29.16 o 
   0   8   9     1089.24     1079.33     37.39 o 
   1   8   9      467.11      463.16     22.62 o 
   2   8   9      300.70      290.23     18.46 o 
   3   8   9      737.41      758.28     28.50 o 
   4   8   9      791.65      731.80     29.35 o 
   5   8   9       69.19       72.26     12.56 o 
   6   8   9      471.21      425.78     23.57 o 
   7   8   9      261.94      293.55     38.39 o 
   8   8   9        3.83       17.97     14.50 o 
  -8   9   9      227.41      224.29     20.58 o 
  -7   9   9      432.75      380.01     24.86 o 
  -6   9   9      420.08      489.66     42.33 o 
  -5   9   9      447.60      406.56     23.44 o 
  -4   9   9      201.92      181.06     13.46 o 
  -3   9   9       81.99       62.42      9.62 o 
  -2   9   9      453.51      429.25     21.95 o 
  -1   9   9      533.53      531.46     29.13 o 
   0   9   9      231.58      197.63     21.36 o 
   1   9   9      680.13      654.53     27.52 o 
   2   9   9      553.86      557.30     26.06 o 
   3   9   9       66.95       63.14     12.21 o 
   4   9   9      180.76      164.22     15.35 o 
   5   9   9      404.13      402.19     22.64 o 
   6   9   9      459.05      514.39     25.99 o 
   7   9   9      468.24      518.30     39.69 o 
   8   9   9      216.04      222.78     25.30 o 
   9   9   9       19.32       22.66     14.55 o 
  -9  10   9       39.27       21.74     15.71 o 
  -8  10   9       46.73       15.19     24.94 o 
  -7  10   9      314.88      300.21     23.78 o 
  -6  10   9      481.25      510.18     27.48 o 
  -5  10   9      145.31      150.70     23.06 o 
  -4  10   9       58.49       36.45     10.09 o 
  -3  10   9       60.49       64.52     12.14 o 
  -2  10   9      470.49      484.45     27.80 o 
  -1  10   9       48.09       50.20     13.79 o 
   0  10   9     1138.98     1107.53     45.84 o 
   1  10   9      104.12      123.51     14.60 o 
   2  10   9      538.49      543.96     41.89 o 
   3  10   9       59.38       49.11     12.69 o 
   4  10   9       74.62       81.78     13.20 o 
   5  10   9      116.47      117.97     14.86 o 
   6  10   9      432.32      467.73     25.49 o 
   7  10   9      300.50      305.17     24.79 o 
   8  10   9       23.47        7.76     14.88 o 
   9  10   9       51.57       76.33     31.44 o 
  -8  11   9       16.65       41.19     15.63 o 
  -7  11   9       20.43       15.44     14.62 o 
  -6  11   9      457.28      451.75     27.45 o 
  -5  11   9       98.56      108.85     15.94 o 
  -4  11   9      263.24      266.93     25.47 o 
  -3  11   9       96.84      112.21     17.20 o 
  -2  11   9      202.82      197.95     19.53 o 
  -1  11   9      490.54      455.13     32.94 o 
   0  11   9      278.04      247.97     45.73 o 
   1  11   9      457.40      442.97     40.28 o 
   2  11   9      256.42      263.54     19.83 o 
   3  11   9       90.32       78.95     13.86 o 
   4  11   9      267.74      281.49     20.19 o 
   5  11   9      108.21      139.40     16.54 o 
   6  11   9      438.76      404.03     24.50 o 
   7  11   9        6.92       26.54     17.63 o 
   8  11   9       20.34       24.74     14.15 o 
  -7  12   9       37.05        2.52     26.43 o 
  -6  12   9       46.68       47.30     19.55 o 
  -5  12   9      178.80      178.83     23.73 o 
  -4  12   9      148.42      124.19     31.89 o 
  -3  12   9      387.75      363.86     26.91 o 
  -2  12   9      202.78      220.95     21.41 o 
  -1  12   9      432.76      454.03     29.51 o 
   0  12   9      165.13      182.73     32.10 o 
   1  12   9      500.96      542.32     31.85 o 
   2  12   9      263.37      296.85     24.74 o 
   3  12   9      427.08      402.83     28.77 o 
   4  12   9      147.12      158.68     17.46 o 
   5  12   9      157.72      163.62     17.87 o 
   6  12   9       48.19       27.24     23.05 o 
   7  12   9       41.62       57.90     28.95 o 
  -4  13   9      149.50      131.75     33.15 o 
  -3  13   9      219.21      198.88     36.92 o 
  -2  13   9       67.16       88.11     31.47 o 
  -1  13   9       75.66       94.40     31.05 o 
   0  13   9       20.32       13.85     24.34 o 
   1  13   9       94.15       66.71     26.85 o 
   2  13   9       84.33       33.99     25.17 o 
   3  13   9      221.60      228.25     39.86 o 
   4  13   9      147.61      146.66     25.79 o 
   0   1  10      794.54      640.20     13.62 o 
   1   1  10      477.06      471.26     11.24 o 
  -1   2  10     3706.83     3801.30     63.77 o 
   0   2  10      293.31      317.39      9.20 o 
   1   2  10     3837.17     3896.53     65.33 o 
   2   2  10     1279.27     1160.95     21.17 o 
  -2   3  10       68.87       62.39      5.34 o 
  -1   3  10      765.27      737.61     17.69 o 
   0   3  10      208.54      222.05      8.74 o 
   1   3  10      914.18      910.44     20.21 o 
   2   3  10       76.18       61.11      8.07 o 
   3   3  10     5427.47     5307.03    103.80 o 
  -3   4  10      142.13      145.21      9.02 o 
  -2   4  10     2173.08     2153.11     52.67 o 
  -1   4  10      888.43      855.24     24.67 o 
   0   4  10      254.78      288.35     13.24 o 
   1   4  10      956.05      911.30     25.33 o 
   2   4  10     2037.73     2010.88     48.14 o 
   3   4  10      148.26      168.72     16.59 o 
   4   4  10     1207.40     1341.83     35.76 o 
  -4   5  10      260.42      289.45     13.68 o 
  -3   5  10     1837.48     1845.41     45.16 o 
  -2   5  10     1699.48     1631.22     36.70 o 
  -1   5  10      349.78      342.78     12.82 o 
   0   5  10     1734.66     1698.12     42.02 o 
   1   5  10      342.40      360.53     14.90 o 
   2   5  10     1912.03     1848.39     54.75 o 
   3   5  10     1504.54     1495.23     46.16 o 
   4   5  10      231.21      238.49     15.75 o 
   5   5  10      237.25      247.59     16.44 o 
  -5   6  10      486.96      510.10     28.96 o 
  -4   6  10      598.54      595.34     24.62 o 
  -3   6  10       83.57       67.96     10.30 o 
  -2   6  10      107.11      103.88     10.89 o 
  -1   6  10     1117.95     1112.60     37.16 o 
   0   6  10        0.21       -8.33      8.85 o 
   1   6  10     1284.76     1265.56     40.85 o 
   2   6  10      100.58       87.02     11.42 o 
   3   6  10       78.46       67.27     12.53 o 
   4   6  10      547.68      524.15     33.15 o 
   5   6  10      428.75      461.07     23.84 o 
   6   6  10      168.01      209.21     20.67 o 
  -6   7  10     1900.09     1902.93     75.94 o 
  -5   7  10      159.22      146.72     18.09 o 
  -4   7  10      391.12      401.02     21.01 o 
  -3   7  10       68.15       78.75     11.08 o 
  -2   7  10      652.15      674.16     25.72 o 
  -1   7  10       52.32       44.97     10.76 o 
   0   7  10     2545.47     2514.77     72.44 o 
   1   7  10       41.90       21.67     11.04 o 
   2   7  10      606.37      636.00     26.32 o 
   3   7  10       75.53       94.28     12.15 o 
   4   7  10      360.67      387.14     21.49 o 
   5   7  10      138.70      149.01     14.65 o 
   6   7  10     1864.83     1866.15     58.22 o 
   7   7  10       64.40       43.24     20.98 o 
  -7   8  10      244.79      327.48     27.59 o 
  -6   8  10      198.67      205.58     22.45 o 
  -5   8  10      142.21      134.68     19.93 o 
  -4   8  10       82.90       81.72     12.12 o 
  -3   8  10      340.71      321.36     16.13 o 
  -2   8  10      678.16      615.41     31.30 o 
  -1   8  10     1100.52     1160.84     47.43 o 
   0   8  10       29.42       17.20     11.27 o 
   1   8  10     1069.08     1116.60     38.82 o 
   2   8  10      672.11      644.65     26.91 o 
   3   8  10      352.76      378.96     29.49 o 
   4   8  10      137.83      135.00     14.34 o 
   5   8  10      149.47      141.35     14.59 o 
   6   8  10      186.86      171.68     16.71 o 
   7   8  10      230.26      259.16     19.60 o 
   8   8  10      610.38      666.59     47.83 o 
  -8   9  10       33.57       22.96     32.52 o 
  -7   9  10       17.06       19.09     13.70 o 
  -6   9  10      183.26      180.60     18.26 o 
  -5   9  10      225.81      225.92     18.46 o 
  -4   9  10       48.43       38.42      9.89 o 
  -3   9  10      516.94      515.24     35.60 o 
  -2   9  10       10.23       17.60     20.14 o 
  -1   9  10       44.99       54.90     15.31 o 
   0   9  10       78.85      102.40     14.36 o 
   1   9  10       71.96       76.92     12.82 o 
   2   9  10        8.65       33.05     11.48 o 
   3   9  10      584.42      660.80     35.69 o 
   4   9  10       57.12       64.96     12.90 o 
   5   9  10      202.57      214.00     18.27 o 
   6   9  10      188.63      193.14     18.21 o 
   7   9  10       26.07       36.28     12.86 o 
   8   9  10       25.09       31.30     13.57 o 
   9   9  10      599.18      680.73     44.00 o 
  -8  10  10       59.82       67.26     16.55 o 
  -7  10  10       80.07       82.03     15.97 o 
  -6  10  10      237.45      246.97     20.72 o 
  -5  10  10      131.45      122.15     20.71 o 
  -4  10  10      631.54      671.39     28.41 o 
  -3  10  10        8.61        7.82     15.31 o 
  -2  10  10      331.05      401.58     33.78 o 
  -1  10  10       56.75       52.24     14.40 o 
   0  10  10       23.42       22.26     22.87 o 
   1  10  10       62.75       53.25     15.63 o 
   2  10  10      392.14      463.33     44.04 o 
   3  10  10        8.31        9.33     13.82 o 
   4  10  10      530.37      504.06     26.84 o 
   5  10  10      120.30      113.96     15.32 o 
   6  10  10      242.09      228.38     19.31 o 
   7  10  10       89.29       95.71     15.53 o 
   8  10  10       55.61       70.82     16.99 o 
  -7  11  10        3.29       -7.15     13.76 o 
  -6  11  10       45.97       12.88     17.98 o 
  -5  11  10      270.99      273.48     27.14 o 
  -4  11  10        8.71      -14.27     22.66 o 
  -3  11  10      519.77      558.12     31.65 o 
  -2  11  10       18.12       28.34     14.21 o 
  -1  11  10      165.85      145.64     18.75 o 
   0  11  10      130.36      143.66     18.64 o 
   1  11  10      171.76      152.97     19.04 o 
   2  11  10       13.62       15.69     11.94 o 
   3  11  10      526.62      598.63     29.94 o 
   4  11  10       15.94       17.48     16.68 o 
   5  11  10      232.83      266.27     32.90 o 
   6  11  10       62.89       74.74     15.15 o 
   7  11  10        1.20       17.48     12.88 o 
  -5  12  10      155.50      131.33     32.73 o 
  -4  12  10      149.35      104.89     31.47 o 
  -3  12  10       82.05      117.09     17.91 o 
  -2  12  10      125.93      118.59     18.55 o 
  -1  12  10      508.69      505.26     31.15 o 
   0  12  10       26.21       12.74     13.79 o 
   1  12  10      510.21      537.36     33.35 o 
   2  12  10      115.92      123.66     18.86 o 
   3  12  10       73.40       87.27     20.27 o 
   4  12  10      152.34      135.65     17.56 o 
   5  12  10      175.82      180.56     19.18 o 
   6  12  10       29.48      -15.52     28.95 o 
  -3  13  10       10.00       24.75     25.17 o 
  -2  13  10       88.76       70.91     28.95 o 
  -1  13  10       31.49       35.66     28.53 o 
   0  13  10      436.41      429.91     30.08 o 
   1  13  10       31.57       31.27     25.59 o 
   2  13  10       62.31       60.84     28.11 o 
   3  13  10       10.80       26.75     19.73 o 
   0   1  11      512.47      505.04     12.22 o 
   1   1  11       54.96       75.15      7.10 o 
  -1   2  11     1524.37     1546.98     27.18 o 
   0   2  11      587.30      588.25     14.17 o 
   1   2  11     1436.99     1437.86     25.55 o 
   2   2  11      817.05      833.49     18.12 o 
  -2   3  11      398.44      401.54     12.06 o 
  -1   3  11     1485.96     1547.19     29.13 o 
   0   3  11     1788.13     1843.59     33.59 o 
   1   3  11     1567.69     1608.86     32.03 o 
   2   3  11      500.76      468.57     13.92 o 
   3   3  11      194.73      185.89      9.99 o 
  -3   4  11      432.19      434.12     14.86 o 
  -2   4  11      204.17      239.05     10.13 o 
  -1   4  11      489.45      478.54     14.03 o 
   0   4  11      268.03      294.05     11.07 o 
   1   4  11      420.46      439.36     22.02 o 
   2   4  11      227.81      267.83     10.62 o 
   3   4  11      419.49      401.27     14.68 o 
   4   4  11       34.32       41.56      6.84 o 
  -4   5  11      299.53      315.00     13.16 o 
  -3   5  11      148.44      151.87     10.29 o 
  -2   5  11      979.55     1022.15     25.69 o 
  -1   5  11      157.13      174.85     10.84 o 
   0   5  11       33.27       30.79      7.36 o 
   1   5  11      255.57      275.89     13.52 o 
   2   5  11      904.69      916.64     33.99 o 
   3   5  11      221.06      204.60     15.10 o 
   4   5  11      312.02      346.28     19.26 o 
   5   5  11      714.55      650.86     26.98 o 
  -5   6  11      435.36      462.15     54.33 o 
  -4   6  11      820.76      802.25     30.31 o 
  -3   6  11     1450.29     1407.40     44.37 o 
  -2   6  11      154.37      149.66     16.72 o 
  -1   6  11      460.33      469.53     40.46 o 
   0   6  11      426.58      363.93     25.55 o 
   1   6  11      364.22      362.07     20.06 o 
   2   6  11      194.53      200.11     15.41 o 
   3   6  11     1371.39     1240.74     41.16 o 
   4   6  11      785.51      736.89     29.61 o 
   5   6  11      475.98      481.14     35.63 o 
   6   6  11      357.46      391.00     22.22 o 
  -6   7  11      161.16      177.39     23.71 o 
  -5   7  11      548.14      561.76     32.66 o 
  -4   7  11     1183.52     1081.69     37.24 o 
  -3   7  11     1233.99     1254.01     72.17 o 
  -2   7  11      448.22      492.25     29.03 o 
  -1   7  11      447.48      451.47     34.12 o 
   0   7  11        1.34        2.17      9.93 o 
   1   7  11      538.04      500.41     24.21 o 
   2   7  11      497.36      504.34     32.74 o 
   3   7  11     1161.64     1151.70     39.31 o 
   4   7  11     1129.32     1083.16     44.54 o 
   5   7  11      519.98      486.60     24.28 o 
   6   7  11      133.00      130.13     15.43 o 
   7   7  11      163.89      161.64     16.17 o 
  -7   8  11      362.05      388.24     30.23 o 
  -6   8  11      135.83      153.63     42.38 o 
  -5   8  11      874.71      837.64     74.26 o 
  -4   8  11      200.79      208.18     20.24 o 
  -3   8  11      138.71      129.39     17.02 o 
  -2   8  11      711.17      672.41     33.84 o 
  -1   8  11      911.37      852.59     39.72 o 
   0   8  11      230.45      191.54     16.67 o 
   1   8  11     1011.44      942.17     35.00 o 
   2   8  11      642.37      653.65     28.42 o 
   3   8  11      110.41       83.78     12.83 o 
   4   8  11      199.43      187.23     16.97 o 
   5   8  11      847.09      849.74     34.28 o 
   6   8  11      149.06      158.73     16.01 o 
   7   8  11      358.05      390.57     23.62 o 
   8   8  11       36.53       18.35     12.84 o 
  -8   9  11      134.23      178.20     24.60 o 
  -7   9  11       76.64       79.80     21.82 o 
  -6   9  11       82.04       83.08     15.02 o 
  -5   9  11      137.88      125.98     20.62 o 
  -4   9  11      199.58      182.92     30.21 o 
  -3   9  11      145.34      147.57     18.03 o 
  -2   9  11      696.21      686.16     34.93 o 
  -1   9  11      135.61      160.75     19.15 o 
   0   9  11     1042.94     1088.10     38.93 o 
   1   9  11      141.72      137.72     15.18 o 
   2   9  11      754.89      773.45     31.22 o 
   3   9  11      124.00      143.59     26.78 o 
   4   9  11      157.65      134.26     15.99 o 
   5   9  11      145.83      139.64     16.23 o 
   6   9  11      114.81      132.94     16.03 o 
   7   9  11      110.19      155.16     17.01 o 
   8   9  11      161.37      194.29     18.70 o 
   9   9  11       11.73       -4.55     15.34 o 
  -8  10  11       99.11      101.06     18.39 o 
  -7  10  11      114.34      101.69     17.14 o 
  -6  10  11      179.24      198.14     25.56 o 
  -5  10  11        3.49       24.34     23.08 o 
  -4  10  11        2.36       28.64     16.99 o 
  -3  10  11       60.85       71.37     15.62 o 
  -2  10  11       56.20       64.89     15.83 o 
  -1  10  11      518.54      504.43     33.99 o 
   0  10  11      260.27      244.35     24.96 o 
   1  10  11      482.19      497.46     29.21 o 
   2  10  11       39.96       44.12     12.62 o 
   3  10  11       69.59       89.99     14.31 o 
   4  10  11        2.22       -6.70     11.26 o 
   5  10  11        3.01       -4.77     11.75 o 
   6  10  11      223.89      211.70     19.25 o 
   7  10  11      134.59       82.98     16.54 o 
   8  10  11       86.77       91.79     16.88 o 
  -6  11  11       97.19      128.81     32.73 o 
  -5  11  11       91.85       70.91     29.37 o 
  -4  11  11       88.77       77.62     27.27 o 
  -3  11  11        2.84       10.74     14.58 o 
  -2  11  11       13.10       36.24     17.41 o 
  -1  11  11      211.55      223.43     22.11 o 
   0  11  11       64.97       54.16     19.72 o 
   1  11  11      185.49      216.20     35.66 o 
   2  11  11       18.67       16.61     11.90 o 
   3  11  11       11.74       10.52     12.46 o 
   4  11  11       97.59       92.94     17.85 o 
   5  11  11       91.77       92.04     16.16 o 
   6  11  11       83.86      129.30     19.96 o 
  -4  12  11       57.77       79.72     29.79 o 
  -3  12  11      207.05      170.46     21.32 o 
  -2  12  11      127.42      137.08     31.47 o 
  -1  12  11      151.55      150.50     20.16 o 
   0  12  11      236.48      246.82     23.64 o 
   1  12  11      173.26      161.50     21.47 o 
   2  12  11      115.09      123.05     24.16 o 
   3  12  11      218.24      202.34     19.51 o 
   4  12  11       68.62       90.41     16.29 o 
   0   0  12    10012.76    10547.82    323.59 o 
   0   1  12       86.80       73.00      5.76 o 
   1   1  12     1865.83     1912.21     32.90 o 
  -1   2  12      227.26      234.02      8.56 o 
   0   2  12       59.65       60.57      5.54 o 
   1   2  12      210.66      210.43      8.93 o 
   2   2  12      102.27      108.28      7.05 o 
  -2   3  12     1493.22     1381.19     27.02 o 
  -1   3  12      307.19      304.44     10.50 o 
   0   3  12        6.37       18.86      7.07 o 
   1   3  12      282.80      294.65     11.34 o 
   2   3  12     1460.46     1338.73     28.26 o 
   3   3  12      146.58      145.07      9.42 o 
  -3   4  12     1545.28     1489.80     34.30 o 
  -2   4  12      172.50      195.17      9.55 o 
  -1   4  12      107.03      100.54      8.35 o 
   0   4  12       76.86       71.20      6.94 o 
   1   4  12      143.11      157.87      8.64 o 
   2   4  12      177.48      199.40      9.57 o 
   3   4  12     1617.20     1504.92     34.90 o 
   4   4  12      139.99      116.24      9.14 o 
  -4   5  12     1031.48      996.46     25.84 o 
  -3   5  12      220.33      244.15     11.73 o 
  -2   5  12      103.53      117.63      9.46 o 
  -1   5  12      115.05      131.32      9.20 o 
   0   5  12       88.63      110.56      8.60 o 
   1   5  12       73.92       87.42      8.02 o 
   2   5  12      175.31      189.66     12.54 o 
   3   5  12      231.62      237.07     13.77 o 
   4   5  12     1163.52     1159.57     29.04 o 
   5   5  12      395.34      352.19     14.74 o 
  -5   6  12      367.65      360.25     25.13 o 
  -4   6  12      106.53      107.78     15.20 o 
  -3   6  12      127.41      125.88     16.33 o 
  -2   6  12     1623.47     1609.50     61.16 o 
  -1   6  12      338.76      299.26     19.17 o 
   0   6  12      272.29      268.63     18.17 o 
   1   6  12      330.24      320.84     19.61 o 
   2   6  12     1715.89     1688.61     52.52 o 
   3   6  12      144.91      166.40     14.94 o 
   4   6  12      105.77       96.95     13.25 o 
   5   6  12      343.97      359.76     21.32 o 
   6   6  12     1162.30     1211.96     42.22 o 
  -6   7  12       43.15       49.49     12.36 o 
  -5   7  12     1004.94     1056.27     93.35 o 
  -4   7  12       75.55       78.88     20.35 o 
  -3   7  12       54.05       40.23     22.87 o 
  -2   7  12       86.17       73.12     14.87 o 
  -1   7  12     1380.81     1337.80     45.14 o 
   0   7  12       45.48       59.27     12.08 o 
   1   7  12     1408.97     1361.87     46.00 o 
   2   7  12      101.61       63.57     12.18 o 
   3   7  12       66.09       67.96     15.13 o 
   4   7  12       81.81       76.75     13.00 o 
   5   7  12     1001.40     1005.58     37.36 o 
   6   7  12       46.32       22.83     11.54 o 
   7   7  12     1132.68     1114.98     58.01 o 
  -7   8  12      156.84      153.24     17.17 o 
  -6   8  12      398.45      419.65     30.76 o 
  -5   8  12      582.15      649.92     56.22 o 
  -4   8  12      180.68      186.40     20.76 o 
  -3   8  12      684.38      719.79     36.39 o 
  -2   8  12      300.43      270.02     23.27 o 
  -1   8  12      143.04      142.92     18.33 o 
   0   8  12      355.95      301.90     30.12 o 
   1   8  12      155.16      153.91     15.84 o 
   2   8  12      319.78      308.94     20.71 o 
   3   8  12      665.68      666.49     29.15 o 
   4   8  12      185.80      210.59     18.00 o 
   5   8  12      593.08      570.30     27.66 o 
   6   8  12      345.50      355.67     22.77 o 
   7   8  12      151.01      149.79     16.66 o 
   8   8  12      164.96      155.04     17.41 o 
  -8   9  12       93.51      113.46     18.24 o 
  -7   9  12       10.34      -12.04     15.17 o 
  -6   9  12        9.47       11.75     22.66 o 
  -5   9  12        5.27        8.39     24.34 o 
  -4   9  12      801.21      809.39     39.84 o 
  -3   9  12        5.81       -1.13     16.57 o 
  -2   9  12      705.30      631.51     33.97 o 
  -1   9  12       25.23        9.99     12.30 o 
   0   9  12      220.98      218.34     18.39 o 
   1   9  12       30.57       17.38     11.89 o 
   2   9  12      722.75      758.89     42.69 o 
   3   9  12        6.10       13.06     13.93 o 
   4   9  12      808.94      852.59     39.66 o 
   5   9  12        4.81       10.77     12.18 o 
   6   9  12        9.40       -5.90     12.67 o 
   7   9  12       23.25       22.44     20.62 o 
   8   9  12       67.53       65.38     15.25 o 
  -7  10  12       39.29       20.42     19.28 o 
  -6  10  12       57.55        7.55     25.59 o 
  -5  10  12      116.95      123.77     30.21 o 
  -4  10  12       15.22       10.20     14.20 o 
  -3  10  12      344.74      286.19     25.17 o 
  -2  10  12      125.46       89.29     17.02 o 
  -1  10  12      168.98      195.60     20.95 o 
   0  10  12       35.95       24.25     15.17 o 
   1  10  12      135.96      119.44     26.93 o 
   2  10  12      127.27      116.27     15.71 o 
   3  10  12      335.70      269.46     20.87 o 
   4  10  12       14.72       -0.69     12.05 o 
   5  10  12      135.07      132.58     16.86 o 
   6  10  12       54.06       33.13     21.27 o 
   7  10  12       38.35       30.85     14.30 o 
  -5  11  12       83.66       99.86     32.73 o 
  -4  11  12      159.59      169.45     29.79 o 
  -3  11  12       48.89       70.90     17.21 o 
  -2  11  12      149.94      121.36     19.86 o 
  -1  11  12       31.81       37.44     15.41 o 
   0  11  12       23.07       42.60     15.98 o 
   1  11  12       26.70       19.00     26.43 o 
   2  11  12      107.44       93.31     15.68 o 
   3  11  12       54.84       42.10     14.09 o 
   4  11  12      132.29      109.27     17.22 o 
   5  11  12       84.79       93.45     20.89 o 
  -2  12  12      160.23      155.98     21.06 o 
  -1  12  12      139.81      122.81     21.82 o 
   0  12  12      115.89      133.40     23.08 o 
   1  12  12      138.89      154.07     22.08 o 
   2  12  12      166.85      173.91     19.11 o 
   0   1  13       19.46       19.38      5.07 o 
   1   1  13      507.82      496.56     15.36 o 
  -1   2  13      321.15      338.75     11.48 o 
   0   2  13      374.47      374.97     12.09 o 
   1   2  13      281.53      283.43     10.48 o 
   2   2  13      312.60      306.09     10.99 o 
  -2   3  13      314.75      304.78     11.15 o 
  -1   3  13     2011.88     2021.08     39.82 o 
   0   3  13      178.81      186.07      9.60 o 
   1   3  13     2087.08     2079.82     40.91 o 
   2   3  13      343.66      321.47     15.14 o 
   3   3  13      174.83      144.08      9.98 o 
  -3   4  13       94.90       98.95      8.73 o 
  -2   4  13      525.15      535.37     18.12 o 
  -1   4  13      731.56      754.49     21.35 o 
   0   4  13     1501.06     1468.73     30.98 o 
   1   4  13      681.55      669.20     17.75 o 
   2   4  13      551.95      546.84     15.88 o 
   3   4  13       68.32       63.94      8.25 o 
   4   4  13        6.28       12.69      6.95 o 
  -4   5  13      612.22      624.44     22.48 o 
  -3   5  13      597.57      597.05     28.19 o 
  -2   5  13      163.11      157.44     12.50 o 
  -1   5  13      360.87      383.49     18.01 o 
   0   5  13     1005.88     1027.63     30.49 o 
   1   5  13      433.78      485.04     19.58 o 
   2   5  13      240.83      262.01     15.57 o 
   3   5  13      597.47      648.59     22.83 o 
   4   5  13      572.76      584.74     25.27 o 
   5   5  13       22.18       31.69      9.43 o 
  -5   6  13      367.80      352.08     22.23 o 
  -4   6  13      245.24      237.13     17.31 o 
  -3   6  13      244.47      271.05     18.34 o 
  -2   6  13      827.58      815.23     30.29 o 
  -1   6  13      212.70      207.17     19.32 o 
   0   6  13        3.83       14.23      8.88 o 
   1   6  13      245.46      260.20     23.98 o 
   2   6  13      851.89      834.88     27.09 o 
   3   6  13      268.67      281.41     15.89 o 
   4   6  13      244.88      257.10     15.12 o 
   5   6  13      325.09      287.94     35.93 o 
   6   6  13      209.44      210.40     18.84 o 
  -6   7  13       31.00       29.59     12.24 o 
  -5   7  13      318.37      310.40     20.29 o 
  -4   7  13      321.98      304.29     19.92 o 
  -3   7  13      314.36      320.89     24.69 o 
  -2   7  13       20.95        5.45     18.46 o 
  -1   7  13      488.83      466.98     24.61 o 
   0   7  13       52.28       71.10     13.03 o 
   1   7  13      445.85      429.07     23.93 o 
   2   7  13       26.52       11.84     10.91 o 
   3   7  13      337.97      353.03     21.95 o 
   4   7  13      331.63      314.51     20.75 o 
   5   7  13      322.85      333.26     21.59 o 
   6   7  13       18.52        8.89     11.41 o 
   7   7  13       57.97       61.18     13.57 o 
  -7   8  13      193.15      197.54     22.86 o 
  -6   8  13      231.52      243.22     24.66 o 
  -5   8  13       39.91       -0.84     21.82 o 
  -4   8  13      123.32      134.40     19.47 o 
  -3   8  13      143.20      174.32     20.46 o 
  -2   8  13      411.83      418.21     29.08 o 
  -1   8  13      117.11      118.04     18.35 o 
   0   8  13      231.28      198.88     17.82 o 
   1   8  13       81.30       83.84     14.22 o 
   2   8  13      420.00      454.55     25.55 o 
   3   8  13      145.67      153.81     16.36 o 
   4   8  13      129.40      131.72     25.31 o 
   5   8  13       16.54       22.45     11.92 o 
   6   8  13      220.05      223.63     19.00 o 
   7   8  13      195.65      215.84     19.85 o 
   8   8  13      118.69      146.02     17.51 o 
  -7   9  13      201.56      185.86     23.59 o 
  -6   9  13      205.40      195.94     35.66 o 
  -5   9  13      193.65      219.44     36.92 o 
  -4   9  13       73.61       78.19     17.20 o 
  -3   9  13       30.57       43.33     18.67 o 
  -2   9  13      253.71      293.64     28.95 o 
  -1   9  13      278.17      225.42     22.18 o 
   0   9  13       99.11      115.28     15.96 o 
   1   9  13      258.91      252.55     19.85 o 
   2   9  13      232.87      231.81     19.59 o 
   3   9  13       45.12       47.26     13.08 o 
   4   9  13       72.52       72.78     21.31 o 
   5   9  13      182.85      205.69     19.32 o 
   6   9  13      169.02      166.22     23.75 o 
   7   9  13      205.05      193.72     19.85 o 
  -5  10  13       92.22       68.39     30.21 o 
  -4  10  13       13.34        1.31     14.58 o 
  -3  10  13       12.82        7.31     20.98 o 
  -2  10  13      154.74      162.72     23.08 o 
  -1  10  13      221.61      184.27     21.57 o 
   0  10  13       98.96      109.43     18.40 o 
   1  10  13      280.44      303.74     22.37 o 
   2  10  13      192.03      160.06     17.75 o 
   3  10  13       19.08       12.73     15.76 o 
   4  10  13       11.84        9.44     12.89 o 
   5  10  13       90.84       74.55     15.99 o 
  -3  11  13       35.62       16.06     16.11 o 
  -2  11  13       89.73       81.15     17.85 o 
  -1  11  13      100.23       73.23     17.73 o 
   0  11  13       50.65       62.95     17.94 o 
   1  11  13      108.31      111.10     25.59 o 
   2  11  13      113.80      141.67     17.91 o 
   3  11  13       40.39       44.03     14.49 o 
   0   1  14      248.87      331.13     12.59 o 
   1   1  14       26.89       31.73      5.99 o 
  -1   2  14     1007.58     1041.66     24.17 o 
   0   2  14      244.83      252.08     11.79 o 
   1   2  14      975.98     1028.53     22.33 o 
   2   2  14      159.77      169.01      9.01 o 
  -2   3  14        7.10       12.96      6.47 o 
  -1   3  14      470.05      476.33     15.37 o 
   0   3  14      615.03      633.26     17.84 o 
   1   3  14      526.77      510.79     15.75 o 
   2   3  14        9.81        1.53      6.25 o 
   3   3  14      988.73     1022.37     34.77 o 
  -3   4  14      136.17      151.47     13.93 o 
  -2   4  14     1293.05     1243.18     30.82 o 
  -1   4  14      321.90      317.42     14.42 o 
   0   4  14       21.62       11.90      6.67 o 
   1   4  14      308.68      310.01     12.56 o 
   2   4  14     1276.20     1263.63     28.04 o 
   3   4  14      133.78      161.13     10.95 o 
   4   4  14      407.60      412.35     16.43 o 
  -4   5  14       56.81       63.95     12.01 o 
  -3   5  14      682.49      661.97     27.10 o 
  -2   5  14      190.98      184.38     19.72 o 
  -1   5  14      113.13      108.30     11.51 o 
   0   5  14     1559.79     1410.94     53.78 o 
   1   5  14       80.12       79.50     10.89 o 
   2   5  14      137.02      175.43     13.36 o 
   3   5  14      722.53      753.66     25.82 o 
   4   5  14       62.96       59.18     10.08 o 
   5   5  14        6.01        8.93      9.22 o 
  -5   6  14       74.72       45.81     11.94 o 
  -4   6  14      243.04      242.67     18.14 o 
  -3   6  14        7.06        1.46     10.22 o 
  -2   6  14        6.84       -3.00     14.26 o 
  -1   6  14      949.70      940.84     30.05 o 
   0   6  14       47.92       43.85     10.47 o 
   1   6  14      962.67      953.62     30.03 o 
   2   6  14        5.73       -6.03      8.23 o 
   3   6  14       10.73       -5.41      8.69 o 
   4   6  14      279.33      276.29     28.95 o 
   5   6  14       93.10       74.22     13.29 o 
   6   6  14       13.13       21.14     11.59 o 
  -6   7  14      193.44      174.85     28.74 o 
  -5   7  14       77.20       79.37     17.34 o 
  -4   7  14       47.65       29.87     16.89 o 
  -3   7  14       44.03       42.06     11.85 o 
  -2   7  14       83.75       64.99     12.62 o 
  -1   7  14      209.39      195.63     14.75 o 
   0   7  14      581.72      558.52     23.24 o 
   1   7  14      208.22      185.44     14.52 o 
   2   7  14      114.09      115.72     12.48 o 
   3   7  14       48.97       40.08     10.67 o 
   4   7  14       46.40       16.54      9.81 o 
   5   7  14       66.18       69.10     13.96 o 
   6   7  14      230.19      203.22     18.61 o 
   7   7  14        5.88       13.27     15.50 o 
  -7   8  14      473.91      483.57     39.23 o 
  -6   8  14        0.95       -6.01     14.20 o 
  -5   8  14      308.99      287.23     26.20 o 
  -4   8  14       59.63       48.07     21.21 o 
  -3   8  14       84.89       71.62     13.46 o 
  -2   8  14      332.77      297.78     24.99 o 
  -1   8  14      108.49      109.51     25.38 o 
   0   8  14       25.12       19.23     11.90 o 
   1   8  14       98.81      111.05     15.48 o 
   2   8  14      368.97      368.65     23.42 o 
   3   8  14       75.28       82.53     14.79 o 
   4   8  14       55.84       51.80     13.98 o 
   5   8  14      321.62      324.96     22.70 o 
   6   8  14        2.78       -7.56     12.16 o 
   7   8  14      502.96      539.46     29.30 o 
  -5   9  14      204.24      227.97     25.56 o 
  -4   9  14        1.53      -12.00     22.87 o 
  -3   9  14      436.03      420.16     30.65 o 
  -2   9  14       17.02       12.53     14.66 o 
  -1   9  14       99.88      103.10     24.54 o 
   0   9  14       95.64       69.33     19.06 o 
   1   9  14       98.13      144.95     17.04 o 
   2   9  14       13.98       15.21     12.69 o 
   3   9  14      414.81      455.09     27.02 o 
   4   9  14        0.67        1.63     12.91 o 
   5   9  14      180.51      186.86     28.55 o 
  -3  10  14       50.32       64.67     17.62 o 
  -2  10  14      321.05      294.26     26.81 o 
  -1  10  14       21.94       31.85     16.83 o 
   0  10  14        3.30        7.50     24.34 o 
   1  10  14       18.51       27.21     14.15 o 
   2  10  14      269.81      263.99     21.76 o 
   3  10  14       49.31       61.10     15.25 o 
   0   1  15      665.52      673.43     18.74 o 
   1   1  15      181.53      145.70     10.38 o 
  -1   2  15      848.51      886.49     22.17 o 
   0   2  15       68.33       67.18      7.79 o 
   1   2  15      870.74      909.98     22.43 o 
   2   2  15        2.44        7.91      6.45 o 
  -2   3  15      263.97      305.83     13.01 o 
  -1   3  15      288.87      280.12     12.64 o 
   0   3  15      298.81      322.57     13.23 o 
   1   3  15      263.79      260.15     11.98 o 
   2   3  15      248.03      295.80     12.69 o 
   3   3  15        9.35       20.33      8.79 o 
  -3   4  15      171.79      199.39     16.75 o 
  -2   4  15      478.25      526.04     21.52 o 
  -1   4  15      246.63      265.71     15.96 o 
   0   4  15      984.71      971.01     27.00 o 
   1   4  15      281.29      307.68     14.73 o 
   2   4  15      461.50      474.17     18.33 o 
   3   4  15      196.64      174.69     11.99 o 
   4   4  15       94.91       66.51     13.13 o 
  -4   5  15      309.62      268.93     19.45 o 
  -3   5  15      187.37      196.94     16.89 o 
  -2   5  15      295.33      283.77     19.07 o 
  -1   5  15      468.67      475.06     21.38 o 
   0   5  15      512.14      502.21     21.15 o 
   1   5  15      516.33      500.91     20.99 o 
   2   5  15      323.61      319.76     17.60 o 
   3   5  15      162.42      164.10     13.40 o 
   4   5  15      314.93      315.68     20.61 o 
   5   5  15       19.80        3.63     10.92 o 
  -5   6  15       37.76       33.38     12.01 o 
  -4   6  15       47.26       48.17     12.83 o 
  -3   6  15      513.81      439.16     24.04 o 
  -2   6  15      211.23      232.40     17.89 o 
  -1   6  15      198.98      202.33     20.29 o 
   0   6  15      117.72      124.81     12.72 o 
   1   6  15      181.62      210.01     14.86 o 
   2   6  15      167.46      190.60     14.61 o 
   3   6  15      544.74      505.01     21.89 o 
   4   6  15       43.07       48.61     12.60 o 
   5   6  15       16.96        5.01     14.31 o 
   6   6  15      207.26      170.80     21.44 o 
  -6   7  15       45.36       42.02     17.23 o 
  -5   7  15       79.95       88.19     24.13 o 
  -4   7  15      163.29      158.38     17.06 o 
  -3   7  15      116.84      108.00     24.47 o 
  -2   7  15      215.92      241.86     19.12 o 
  -1   7  15      131.54      143.09     14.30 o 
   0   7  15       64.94       45.14     11.09 o 
   1   7  15      123.56      129.71     13.35 o 
   2   7  15      192.12      183.96     14.97 o 
   3   7  15      101.08      116.85     12.92 o 
   4   7  15      149.59      131.40     16.57 o 
   5   7  15       66.61       87.26     15.43 o 
   6   7  15       46.01       36.69     17.23 o 
  -5   8  15       43.13       26.13     16.73 o 
  -4   8  15       36.97       42.86     20.98 o 
  -3   8  15      272.90      289.59     20.81 o 
  -2   8  15      180.24      191.69     17.66 o 
  -1   8  15      206.88      218.84     18.44 o 
   0   8  15       41.55       25.39     12.60 o 
   1   8  15      231.92      215.69     16.56 o 
   2   8  15      204.10      217.61     16.38 o 
   3   8  15      261.03      237.31     17.24 o 
   4   8  15       55.59       60.08     15.11 o 
   5   8  15       37.68       53.97     15.96 o 
  -3   9  15       27.29       42.64     14.16 o 
  -2   9  15       31.95       34.86     13.36 o 
  -1   9  15      134.78      110.70     19.57 o 
   0   9  15      382.82      330.49     23.53 o 
   1   9  15      107.99       99.70     16.89 o 
   2   9  15       36.77       60.72     14.96 o 
   3   9  15       30.34       39.65     14.45 o 
   0   0  16     2535.71     2616.04    121.26 o 
   0   1  16       22.49       23.58      8.92 o 
   1   1  16     1082.19     1112.22     28.40 o 
  -1   2  16      560.14      547.01     24.35 o 
   0   2  16      187.03      208.98     11.41 o 
   1   2  16      520.42      525.35     18.50 o 
   2   2  16       29.88       30.08      8.07 o 
  -2   3  16      699.81      775.04     22.99 o 
  -1   3  16       10.10        9.02      7.19 o 
   0   3  16        0.16       -0.41      6.81 o 
   1   3  16       11.01        9.20      7.15 o 
   2   3  16      692.07      736.92     22.46 o 
   3   3  16        4.18        8.53      9.40 o 
  -3   4  16      457.02      470.25     25.18 o 
  -2   4  16       84.95       91.92     13.69 o 
  -1   4  16      175.89      167.59     14.19 o 
   0   4  16      100.58       91.43     10.48 o 
   1   4  16      211.38      220.66     14.77 o 
   2   4  16       92.48       80.10     11.79 o 
   3   4  16      436.97      416.42     19.90 o 
   4   4  16        9.95       13.93     13.73 o 
  -4   5  16      282.90      277.67     20.53 o 
  -3   5  16       33.71       41.78     12.20 o 
  -2   5  16      126.23      155.78     15.93 o 
  -1   5  16      121.48      108.56     12.79 o 
   0   5  16       35.15       28.87     10.42 o 
   1   5  16      145.76      131.40     13.21 o 
   2   5  16       98.87      120.93     12.79 o 
   3   5  16       34.11       36.81     12.08 o 
   4   5  16      240.80      217.38     28.53 o 
   5   5  16      129.27      125.17     20.16 o 
  -5   6  16       32.52       35.18     17.54 o 
  -4   6  16      108.29      128.98     16.55 o 
  -3   6  16        7.45       -6.76     11.20 o 
  -2   6  16      128.74      159.69     16.87 o 
  -1   6  16       54.19       36.13     11.21 o 
   0   6  16      101.52      119.49     13.14 o 
   1   6  16       47.50       58.59     11.47 o 
   2   6  16      100.35      102.18     12.60 o 
   3   6  16        4.24       15.38     10.12 o 
   4   6  16      105.08      106.20     19.23 o 
   5   6  16       29.79       20.68     16.78 o 
   6   6  16      454.39      462.03     34.03 o 
  -4   7  16       40.74       30.73     13.19 o 
  -3   7  16       46.24       59.86     14.00 o 
  -2   7  16       54.01       49.63     12.89 o 
  -1   7  16      338.61      387.53     23.81 o 
   0   7  16        9.94       15.65     10.84 o 
   1   7  16      307.43      307.24     20.29 o 
   2   7  16       45.90       35.11     11.52 o 
   3   7  16       43.78       38.46     11.61 o 
   4   7  16       41.75       50.62     14.38 o 
  -2   8  16      186.05      178.80     20.78 o 
  -1   8  16       22.03       13.84     12.43 o 
   0   8  16      404.95      390.60     35.49 o 
   1   8  16       16.90        8.01     10.98 o 
   2   8  16      195.29      187.91     16.56 o 
   0   1  17        2.86       -7.65      8.93 o 
   1   1  17      214.56      223.63     14.52 o 
  -1   2  17      274.52      307.46     16.46 o 
   0   2  17      502.34      569.22     38.03 o 
   1   2  17      304.68      317.53     15.39 o 
   2   2  17       26.50       28.56      8.72 o 
  -2   3  17      161.74      178.72     12.69 o 
  -1   3  17      573.71      600.75     20.38 o 
   0   3  17      237.89      264.96     13.35 o 
   1   3  17      556.70      580.91     20.50 o 
   2   3  17      161.28      190.99     14.06 o 
   3   3  17       69.39       46.59     18.10 o 
  -3   4  17       62.97       69.58     13.96 o 
  -2   4  17      118.12      136.81     16.05 o 
  -1   4  17      121.12      114.58     13.55 o 
   0   4  17      560.62      551.42     23.64 o 
   1   4  17       84.28       67.27     11.90 o 
   2   4  17      135.69      132.95     19.26 o 
   3   4  17       62.49       59.37     13.85 o 
   4   4  17       52.84       57.86     13.85 o 
  -4   5  17      151.67      123.26     16.46 o 
  -3   5  17      206.28      241.45     36.84 o 
  -2   5  17      197.33      172.58     17.48 o 
  -1   5  17       49.03       34.52     11.42 o 
   0   5  17       18.65       14.92     11.75 o 
   1   5  17       32.21       37.37     11.22 o 
   2   5  17      200.27      247.21     30.68 o 
   3   5  17      193.62      227.50     45.10 o 
   4   5  17      141.89      157.70     26.43 o 
  -3   6  17      108.11       97.71     27.48 o 
  -2   6  17      152.55      172.64     19.53 o 
  -1   6  17       64.78       51.40     12.39 o 
   0   6  17       14.83       13.18     10.90 o 
   1   6  17       77.72      102.19     13.41 o 
   2   6  17      142.03      134.66     14.42 o 
   3   6  17      138.50      141.59     21.21 o 
   0   7  17       30.67       -6.35     10.97 o 
   0   1  18      319.49      313.58     21.20 o 
   1   1  18        3.42       -9.05      9.05 o 
  -1   2  18      115.46      107.78     12.30 o 
   0   2  18       79.85       85.11     12.43 o 
   1   2  18      100.07       99.86     12.25 o 
   2   2  18      285.02      293.09     18.60 o 
  -2   3  18       10.54       24.21     13.05 o 
  -1   3  18       93.55       97.13     14.44 o 
   0   3  18        1.35      -10.73     10.73 o 
   1   3  18       71.95       69.07     13.64 o 
   2   3  18        9.70       15.70     11.00 o 
   3   3  18      926.12      933.26     54.36 o 
  -3   4  18        3.53        9.07     12.93 o 
  -2   4  18      257.62      226.66     19.52 o 
  -1   4  18       19.65       21.41     12.47 o 
   0   4  18       29.10       39.69     14.16 o 
   1   4  18       11.66       -3.45     10.46 o 
   2   4  18      252.68      243.45     17.14 o 
   3   4  18        2.89       12.66     13.25 o 
   0   5  18      104.74       98.96     13.71 o 
                                                 
